# Supplementary material for: 1,4-Bis(1H-benzimidazol-1-yl)but-2-ene
Source: Acta Crystallogr Sect E Struct Rep Online. 2011 Jun 25;67(Pt 7):o1797. doi: 10.1107/S1600536811024251 (PMC3152113; doi:10.1107/S1600536811024251)
Supplement: Supplementary file 1 [file e-67-o1797-sup1.cif]

##############################################################################
#                                                                            #
# This CIF contains the data in a paper accepted for publication in          #
# Acta Crystallographica Section E. It conforms to the requirements of       #
# Notes for Authors for Acta Crystallographica Section E, and has been       #
# peer reviewed under the auspices of the IUCr Commission on Journals.       #
#                                                                            #
# Full details of the Crystallographic Information File format               #
# are given in the paper "The Crystallographic Information File (CIF):       #
# a New Standard Archive File for Crystallography" by S. R. Hall, F. H.      #
# Allen and I. D. Brown [Acta Cryst. (1991), A47, 655-685].                  #
#                                                                            #
# The current version of the core CIF dictionary is obtainable from          #
# ftp://ftp.iucr.org/pub/cif_core.dic.                                       #
#                                                                            #
# Software is freely available for graphical display of the structure(s)     #
# in this CIF. For information consult the CIF software page                 #
# http://www.iucr.org/resources/cif/software.                                #
#                                                                            #
# This file may be used for bona fide research purposes within the           #
# scientific community so long as proper attribution is given to the journal # 
# article from which it was obtained.                                        #
#                                                                            #
##############################################################################
data_I
_audit_creation_method     SHELXL-97
_chemical_name_systematic
;
1,4-Bis(1<i>H</i>-benzimidazol-1-yl)but-2-ene
;
_chemical_name_common     ?
_chemical_formula_moiety     'C18 H16 N4'
_chemical_formula_sum     'C18 H16 N4'
_chemical_formula_iupac     'C18 H16 N4'
_chemical_formula_weight     288.35
_chemical_melting_point     ?
_symmetry_cell_setting     monoclinic
_symmetry_space_group_name_H-M     'P 21/c'
_symmetry_space_group_name_Hall     '-P 2ybc'
loop_
    _symmetry_equiv_pos_as_xyz
    'x, y, z'
    '-x, y+1/2, -z+1/2'
    '-x, -y, -z'
    'x, -y-1/2, z-1/2'
_cell_length_a     12.564(3)
_cell_length_b     9.140(2)
_cell_length_c     18.131(3)
_cell_angle_alpha     90.00
_cell_angle_beta     127.281(12)
_cell_angle_gamma     90.00
_cell_volume     1656.7(6)
_cell_formula_units_Z     4
_cell_measurement_reflns_used     4528
_cell_measurement_theta_min     3.48
_cell_measurement_theta_max     20.32
_cell_measurement_temperature     295(2)
_exptl_crystal_description     block
_exptl_crystal_colour     colourless
_exptl_crystal_size_max     0.20
_exptl_crystal_size_mid     0.18
_exptl_crystal_size_min     0.17
_exptl_crystal_density_diffrn     1.156
_exptl_crystal_density_meas     ?
_exptl_crystal_density_method     'not measured'
_exptl_crystal_F_000     608
_exptl_absorpt_coefficient_mu     0.071
_exptl_absorpt_correction_type     multi-scan
_exptl_absorpt_process_details     '(<i>SADABS</i>; Sheldrick, 1996)'
_exptl_absorpt_correction_T_min     0.9563
_exptl_absorpt_correction_T_max     0.9961
_exptl_special_details
;
;
_diffrn_ambient_temperature     295(2)
_diffrn_radiation_type     MoK\a
_diffrn_radiation_wavelength     0.71073
_diffrn_radiation_source     'fine--focus sealed tube'
_diffrn_radiation_monochromator     'graphite'
_diffrn_measurement_device_type     'Bruker SMART CCD area-detector'
_diffrn_measurement_method     '\f and \w'
_diffrn_detector_area_resol_mean     ?
_diffrn_reflns_number     12226
_diffrn_reflns_av_R_equivalents     0.0560
_diffrn_reflns_av_sigmaI/netI     0.0525
_diffrn_reflns_theta_min     2.04
_diffrn_reflns_theta_max     25.02
_diffrn_reflns_theta_full     25.02
_diffrn_measured_fraction_theta_max     1.000
_diffrn_measured_fraction_theta_full     1.000
_diffrn_reflns_limit_h_min     -14
_diffrn_reflns_limit_h_max     14
_diffrn_reflns_limit_k_min     -10
_diffrn_reflns_limit_k_max     10
_diffrn_reflns_limit_l_min     -21
_diffrn_reflns_limit_l_max     21
_diffrn_standards_number     0
_diffrn_standards_interval_count     .
_diffrn_standards_interval_time     .
_diffrn_standards_decay_%     ?
_refine_special_details
;
Refinement of <i>F</i>^2^ against ALL reflections. The weighted <i>R</i>-factor
<i>wR</i> and goodness of fit <i>S</i> are based on <i>F</i>^2^, conventional
<i>R</i>-factors <i>R</i> are based on <i>F</i>, with <i>F</i> set to zero for
negative <i>F</i>^2^. The threshold expression of <i>F</i>^2^ >
\s(<i>F</i>^2^) is used only for calculating <i>R</i>-factors(gt) <i>etc</i>.
and is not relevant to the choice of reflections for refinement.
<i>R</i>-factors based on <i>F</i>^2^ are statistically about twice as large
as those based on <i>F</i>, and <i>R</i>- factors based on ALL data will be
even larger.
;
_reflns_number_total     2925
_reflns_number_gt     1639
_reflns_threshold_expression     I>2\s(I)
_refine_ls_structure_factor_coef     Fsqd
_refine_ls_matrix_type     full
_refine_ls_R_factor_all     0.0971
_refine_ls_R_factor_gt     0.0521
_refine_ls_wR_factor_gt     0.1196
_refine_ls_wR_factor_ref     0.1333
_refine_ls_goodness_of_fit_ref     1.011
_refine_ls_restrained_S_all     1.011
_refine_ls_number_reflns     2925
_refine_ls_number_parameters     199
_refine_ls_number_restraints     0
_refine_ls_hydrogen_treatment     constr
_refine_ls_weighting_scheme     calc
_refine_ls_weighting_details
                 'calc w=1/[\s^2^(Fo^2^)+(0.0545P)^2^] where P=(Fo^2^+2Fc^2^)/3'
_atom_sites_solution_hydrogens     geom
_atom_sites_solution_primary     direct
_atom_sites_solution_secondary     difmap
_refine_ls_shift/su_max     0.000
_refine_ls_shift/su_mean     0.000
_refine_diff_density_max     0.193
_refine_diff_density_min     -0.137
_refine_ls_extinction_method     none
_refine_ls_extinction_coef     ?
loop_
    _atom_type_symbol
    _atom_type_description
    _atom_type_scat_dispersion_real
    _atom_type_scat_dispersion_imag
    _atom_type_scat_source
    'C' 'C' 0.0033 0.0016
                         'International Tables Vol C Tables 4.2.6.8 and 6.1.1.4'
    'H' 'H' 0.0000 0.0000
                         'International Tables Vol C Tables 4.2.6.8 and 6.1.1.4'
    'N' 'N' 0.0061 0.0033
                         'International Tables Vol C Tables 4.2.6.8 and 6.1.1.4'
_computing_data_collection     'SMART (Bruker, 1998)'
_computing_cell_refinement     'SAINT (Bruker, 1998)'
_computing_data_reduction     'SAINT (Bruker, 1998)'
_computing_structure_solution     'SHELXS97 (Sheldrick, 2008)'
_computing_structure_refinement     'SHELXL97 (Sheldrick, 2008)'
_computing_molecular_graphics     'SHELXTL (Sheldrick, 2008)'
_computing_publication_material
                             'SHELXTL (Sheldrick, 2008) and PLATON (Spek, 2009)'
loop_
    _atom_site_type_symbol
    _atom_site_label
    _atom_site_fract_x
    _atom_site_fract_y
    _atom_site_fract_z
    _atom_site_U_iso_or_equiv
    _atom_site_adp_type
    _atom_site_calc_flag
    _atom_site_refinement_flags
    _atom_site_occupancy
    _atom_site_symmetry_multiplicity
    _atom_site_disorder_assembly
    _atom_site_disorder_group
    N N1 0.93808(17) -0.12271(19) 0.16716(12) 0.0514(5) Uani d . 1 1 . .
    N N2 1.0262(2) -0.1093(2) 0.31752(13) 0.0646(6) Uani d . 1 1 . .
    N N3 0.55655(17) 0.1198(2) -0.20779(12) 0.0533(5) Uani d . 1 1 . .
    N N4 0.4402(2) 0.1102(2) -0.36219(14) 0.0724(6) Uani d . 1 1 . .
    C C1 1.0390(2) -0.0742(2) 0.25325(18) 0.0632(7) Uani d . 1 1 . .
    H H1 1.1111 -0.0206 0.2655 0.076 Uiso calc R 1 1 . .
    C C2 0.9075(2) -0.1874(2) 0.27030(15) 0.0528(6) Uani d . 1 1 . .
    C C3 0.8415(3) -0.2500(3) 0.30264(17) 0.0650(7) Uani d . 1 1 . .
    H H3 0.8766 -0.2436 0.3648 0.078 Uiso calc R 1 1 . .
    C C4 0.7230(3) -0.3217(3) 0.2396(2) 0.0710(7) Uani d . 1 1 . .
    H H4 0.6771 -0.3641 0.2595 0.085 Uiso calc R 1 1 . .
    C C5 0.6706(2) -0.3319(3) 0.14720(18) 0.0662(7) Uani d . 1 1 . .
    H H5 0.5907 -0.3822 0.1068 0.079 Uiso calc R 1 1 . .
    C C6 0.7322(2) -0.2708(2) 0.11317(16) 0.0567(6) Uani d . 1 1 . .
    H H6 0.6962 -0.2778 0.0509 0.068 Uiso calc R 1 1 . .
    C C7 0.8516(2) -0.1974(2) 0.17686(14) 0.0474(6) Uani d . 1 1 . .
    C C8 0.9207(2) -0.0957(2) 0.08116(15) 0.0592(6) Uani d . 1 1 . .
    H H8A 0.8973 -0.1865 0.0469 0.071 Uiso calc R 1 1 . .
    H H8B 1.0043 -0.0612 0.0955 0.071 Uiso calc R 1 1 . .
    C C9 0.8136(2) 0.0152(3) 0.02248(17) 0.0590(6) Uani d . 1 1 . .
    H H9 0.8277 0.1096 0.0460 0.071 Uiso calc R 1 1 . .
    C C10 0.7016(2) -0.0108(2) -0.05950(17) 0.0600(6) Uani d . 1 1 . .
    H H10 0.6902 -0.1037 -0.0843 0.072 Uiso calc R 1 1 . .
    C C11 0.5908(2) 0.0964(3) -0.11649(16) 0.0678(7) Uani d . 1 1 . .
    H H11B 0.5122 0.0616 -0.1235 0.081 Uiso calc R 1 1 . .
    H H11A 0.6166 0.1892 -0.0839 0.081 Uiso calc R 1 1 . .
    C C12 0.4456(2) 0.0739(3) -0.2902(2) 0.0684(7) Uani d . 1 1 . .
    H H12 0.3783 0.0207 -0.2953 0.082 Uiso calc R 1 1 . .
    C C13 0.5584(2) 0.1877(2) -0.32404(15) 0.0548(6) Uani d . 1 1 . .
    C C14 0.6068(3) 0.2551(3) -0.36690(17) 0.0738(8) Uani d . 1 1 . .
    H H14 0.5599 0.2508 -0.4308 0.089 Uiso calc R 1 1 . .
    C C15 0.7263(3) 0.3282(3) -0.3115(2) 0.0797(8) Uani d . 1 1 . .
    H H15 0.7597 0.3761 -0.3388 0.096 Uiso calc R 1 1 . .
    C C16 0.7985(2) 0.3327(3) -0.2160(2) 0.0699(7) Uani d . 1 1 . .
    H H16 0.8794 0.3827 -0.1807 0.084 Uiso calc R 1 1 . .
    C C17 0.7535(2) 0.2653(2) -0.17234(16) 0.0545(6) Uani d . 1 1 . .
    H H17 0.8021 0.2673 -0.1082 0.065 Uiso calc R 1 1 . .
    C C18 0.6318(2) 0.1941(2) -0.22858(14) 0.0443(5) Uani d . 1 1 . .
loop_
    _atom_site_aniso_label
    _atom_site_aniso_U_11
    _atom_site_aniso_U_22
    _atom_site_aniso_U_33
    _atom_site_aniso_U_12
    _atom_site_aniso_U_13
    _atom_site_aniso_U_23
    N1 0.0494(11) 0.0484(11) 0.0549(12) -0.0002(9) 0.0308(11) 0.0018(9)
    N2 0.0630(13) 0.0578(13) 0.0591(13) -0.0018(11) 0.0297(11) -0.0044(10)
    N3 0.0467(11) 0.0536(12) 0.0573(12) 0.0023(10) 0.0303(10) 0.0052(10)
    N4 0.0592(14) 0.0724(15) 0.0568(13) -0.0074(12) 0.0201(11) -0.0030(11)
    C1 0.0531(15) 0.0533(16) 0.0684(18) -0.0049(12) 0.0291(15) -0.0048(13)
    C2 0.0570(15) 0.0439(13) 0.0556(15) 0.0049(12) 0.0331(13) -0.0007(11)
    C3 0.084(2) 0.0591(16) 0.0631(16) 0.0103(14) 0.0507(16) 0.0061(12)
    C4 0.0794(19) 0.0583(17) 0.094(2) 0.0030(15) 0.0625(18) 0.0055(15)
    C5 0.0515(15) 0.0570(16) 0.084(2) -0.0026(13) 0.0376(15) 0.0007(13)
    C6 0.0537(15) 0.0529(15) 0.0532(14) 0.0025(12) 0.0269(13) 0.0030(11)
    C7 0.0455(13) 0.0417(13) 0.0488(14) 0.0046(11) 0.0253(12) 0.0022(10)
    C8 0.0641(15) 0.0595(15) 0.0607(15) 0.0039(13) 0.0413(13) 0.0064(12)
    C9 0.0732(16) 0.0531(15) 0.0619(16) 0.0067(13) 0.0468(15) 0.0067(12)
    C10 0.0753(17) 0.0540(15) 0.0641(16) 0.0089(14) 0.0492(15) 0.0122(12)
    C11 0.0686(17) 0.0706(17) 0.0766(18) 0.0148(14) 0.0504(15) 0.0169(13)
    C12 0.0478(15) 0.0543(16) 0.082(2) -0.0080(12) 0.0285(16) 0.0017(14)
    C13 0.0522(15) 0.0512(14) 0.0527(14) 0.0033(12) 0.0274(13) -0.0001(11)
    C14 0.083(2) 0.082(2) 0.0539(16) 0.0163(16) 0.0402(16) 0.0155(14)
    C15 0.080(2) 0.079(2) 0.105(2) 0.0119(17) 0.0691(19) 0.0235(17)
    C16 0.0555(15) 0.0593(17) 0.092(2) -0.0005(13) 0.0430(16) 0.0075(14)
    C17 0.0485(14) 0.0457(14) 0.0588(15) 0.0036(11) 0.0271(13) 0.0026(11)
    C18 0.0420(13) 0.0384(12) 0.0490(14) 0.0039(11) 0.0258(11) 0.0027(10)
_geom_special_details
;
All e.s.d.'s (except the e.s.d. in the dihedral angle between two l.s. planes)
are estimated using the full covariance matrix. The cell e.s.d.'s are taken
into account individually in the estimation of e.s.d.'s in distances, angles
and torsion angles; correlations between e.s.d.'s in cell parameters are only
used when they are defined by crystal symmetry. An approximate (isotropic)
treatment of cell e.s.d.'s is used for estimating e.s.d.'s involving l.s.
planes.
;
loop_
    _geom_bond_atom_site_label_1
    _geom_bond_atom_site_label_2
    _geom_bond_site_symmetry_2
    _geom_bond_distance
    _geom_bond_publ_flag
    N1 C1 . 1.358(3) ?
    N1 C7 . 1.382(2) ?
    N1 C8 . 1.458(2) ?
    N2 C1 . 1.309(3) ?
    N2 C2 . 1.387(3) ?
    N3 C12 . 1.352(3) ?
    N3 C18 . 1.389(2) ?
    N3 C11 . 1.452(3) ?
    N4 C12 . 1.308(3) ?
    N4 C13 . 1.393(3) ?
    C1 H1 . 0.9300 ?
    C2 C7 . 1.389(3) ?
    C2 C3 . 1.395(3) ?
    C3 C4 . 1.375(3) ?
    C3 H3 . 0.9300 ?
    C4 C5 . 1.383(3) ?
    C4 H4 . 0.9300 ?
    C5 C6 . 1.368(3) ?
    C5 H5 . 0.9300 ?
    C6 C7 . 1.391(3) ?
    C6 H6 . 0.9300 ?
    C8 C9 . 1.495(3) ?
    C8 H8A . 0.9700 ?
    C8 H8B . 0.9700 ?
    C9 C10 . 1.308(3) ?
    C9 H9 . 0.9300 ?
    C10 C11 . 1.491(3) ?
    C10 H10 . 0.9300 ?
    C11 H11B . 0.9700 ?
    C11 H11A . 0.9700 ?
    C12 H12 . 0.9300 ?
    C13 C18 . 1.384(3) ?
    C13 C14 . 1.387(3) ?
    C14 C15 . 1.372(3) ?
    C14 H14 . 0.9300 ?
    C15 C16 . 1.387(3) ?
    C15 H15 . 0.9300 ?
    C16 C17 . 1.365(3) ?
    C16 H16 . 0.9300 ?
    C17 C18 . 1.383(3) ?
    C17 H17 . 0.9300 ?
loop_
    _geom_angle_atom_site_label_1
    _geom_angle_atom_site_label_2
    _geom_angle_atom_site_label_3
    _geom_angle_site_symmetry_1
    _geom_angle_site_symmetry_3
    _geom_angle
    _geom_angle_publ_flag
    C1 N1 C7 . . 105.92(18) ?
    C1 N1 C8 . . 127.2(2) ?
    C7 N1 C8 . . 126.83(18) ?
    C1 N2 C2 . . 104.1(2) ?
    C12 N3 C18 . . 105.52(19) ?
    C12 N3 C11 . . 127.5(2) ?
    C18 N3 C11 . . 126.95(19) ?
    C12 N4 C13 . . 103.8(2) ?
    N2 C1 N1 . . 114.2(2) ?
    N2 C1 H1 . . 122.9 ?
    N1 C1 H1 . . 122.9 ?
    N2 C2 C7 . . 110.3(2) ?
    N2 C2 C3 . . 130.0(2) ?
    C7 C2 C3 . . 119.7(2) ?
    C4 C3 C2 . . 117.8(2) ?
    C4 C3 H3 . . 121.1 ?
    C2 C3 H3 . . 121.1 ?
    C3 C4 C5 . . 121.3(2) ?
    C3 C4 H4 . . 119.3 ?
    C5 C4 H4 . . 119.3 ?
    C6 C5 C4 . . 122.3(2) ?
    C6 C5 H5 . . 118.8 ?
    C4 C5 H5 . . 118.8 ?
    C5 C6 C7 . . 116.3(2) ?
    C5 C6 H6 . . 121.9 ?
    C7 C6 H6 . . 121.9 ?
    N1 C7 C2 . . 105.48(19) ?
    N1 C7 C6 . . 131.9(2) ?
    C2 C7 C6 . . 122.6(2) ?
    N1 C8 C9 . . 111.31(18) ?
    N1 C8 H8A . . 109.4 ?
    C9 C8 H8A . . 109.4 ?
    N1 C8 H8B . . 109.4 ?
    C9 C8 H8B . . 109.4 ?
    H8A C8 H8B . . 108.0 ?
    C10 C9 C8 . . 124.8(2) ?
    C10 C9 H9 . . 117.6 ?
    C8 C9 H9 . . 117.6 ?
    C9 C10 C11 . . 125.3(2) ?
    C9 C10 H10 . . 117.3 ?
    C11 C10 H10 . . 117.3 ?
    N3 C11 C10 . . 113.18(19) ?
    N3 C11 H11B . . 108.9 ?
    C10 C11 H11B . . 108.9 ?
    N3 C11 H11A . . 108.9 ?
    C10 C11 H11A . . 108.9 ?
    H11B C11 H11A . . 107.8 ?
    N4 C12 N3 . . 114.8(2) ?
    N4 C12 H12 . . 122.6 ?
    N3 C12 H12 . . 122.6 ?
    C18 C13 C14 . . 119.7(2) ?
    C18 C13 N4 . . 110.2(2) ?
    C14 C13 N4 . . 130.1(2) ?
    C15 C14 C13 . . 117.6(2) ?
    C15 C14 H14 . . 121.2 ?
    C13 C14 H14 . . 121.2 ?
    C14 C15 C16 . . 121.7(2) ?
    C14 C15 H15 . . 119.1 ?
    C16 C15 H15 . . 119.1 ?
    C17 C16 C15 . . 121.6(2) ?
    C17 C16 H16 . . 119.2 ?
    C15 C16 H16 . . 119.2 ?
    C16 C17 C18 . . 116.5(2) ?
    C16 C17 H17 . . 121.8 ?
    C18 C17 H17 . . 121.8 ?
    C17 C18 C13 . . 122.9(2) ?
    C17 C18 N3 . . 131.3(2) ?
    C13 C18 N3 . . 105.72(19) ?
loop_
    _geom_torsion_atom_site_label_1
    _geom_torsion_atom_site_label_2
    _geom_torsion_atom_site_label_3
    _geom_torsion_atom_site_label_4
    _geom_torsion_site_symmetry_1
    _geom_torsion_site_symmetry_2
    _geom_torsion_site_symmetry_3
    _geom_torsion_site_symmetry_4
    _geom_torsion
    _geom_torsion_publ_flag
    C2 N2 C1 N1 . . . . 0.1(3) ?
    C7 N1 C1 N2 . . . . -0.3(2) ?
    C8 N1 C1 N2 . . . . 176.94(19) ?
    C1 N2 C2 C7 . . . . 0.2(2) ?
    C1 N2 C2 C3 . . . . -178.6(2) ?
    N2 C2 C3 C4 . . . . 179.6(2) ?
    C7 C2 C3 C4 . . . . 0.8(3) ?
    C2 C3 C4 C5 . . . . 0.2(3) ?
    C3 C4 C5 C6 . . . . -0.7(4) ?
    C4 C5 C6 C7 . . . . 0.2(3) ?
    C1 N1 C7 C2 . . . . 0.4(2) ?
    C8 N1 C7 C2 . . . . -176.86(18) ?
    C1 N1 C7 C6 . . . . -179.6(2) ?
    C8 N1 C7 C6 . . . . 3.1(3) ?
    N2 C2 C7 N1 . . . . -0.4(2) ?
    C3 C2 C7 N1 . . . . 178.58(19) ?
    N2 C2 C7 C6 . . . . 179.66(19) ?
    C3 C2 C7 C6 . . . . -1.3(3) ?
    C5 C6 C7 N1 . . . . -179.1(2) ?
    C5 C6 C7 C2 . . . . 0.8(3) ?
    C1 N1 C8 C9 . . . . -104.7(2) ?
    C7 N1 C8 C9 . . . . 72.0(3) ?
    N1 C8 C9 C10 . . . . -116.2(2) ?
    C8 C9 C10 C11 . . . . 176.37(19) ?
    C12 N3 C11 C10 . . . . 108.2(3) ?
    C18 N3 C11 C10 . . . . -71.6(3) ?
    C9 C10 C11 N3 . . . . 123.4(2) ?
    C13 N4 C12 N3 . . . . -0.2(3) ?
    C18 N3 C12 N4 . . . . -0.1(3) ?
    C11 N3 C12 N4 . . . . -179.9(2) ?
    C12 N4 C13 C18 . . . . 0.4(2) ?
    C12 N4 C13 C14 . . . . -178.9(2) ?
    C18 C13 C14 C15 . . . . -1.1(3) ?
    N4 C13 C14 C15 . . . . 178.1(2) ?
    C13 C14 C15 C16 . . . . 1.4(4) ?
    C14 C15 C16 C17 . . . . -0.5(4) ?
    C15 C16 C17 C18 . . . . -0.7(3) ?
    C16 C17 C18 C13 . . . . 1.0(3) ?
    C16 C17 C18 N3 . . . . -177.8(2) ?
    C14 C13 C18 C17 . . . . -0.1(3) ?
    N4 C13 C18 C17 . . . . -179.48(19) ?
    C14 C13 C18 N3 . . . . 178.9(2) ?
    N4 C13 C18 N3 . . . . -0.4(2) ?
    C12 N3 C18 C17 . . . . 179.2(2) ?
    C11 N3 C18 C17 . . . . -0.9(3) ?
    C12 N3 C18 C13 . . . . 0.3(2) ?
    C11 N3 C18 C13 . . . . -179.85(19) ?
_iucr_refine_instructions_details
;
TITL 1s                     R =  New: P21/c
CELL  0.71073   12.5640    9.1400   18.1310    90.000   127.281    90.000
ZERR  4           0.0030    0.0020    0.0030     0.000     0.012     0.000
LATT   1
SYMM             - X ,    0.50000 + Y ,    0.50000 - Z
SFAC  C  H  N
UNIT    72   64  16
L.S. 10
FMAP 2
PLAN -20
ACTA
BOND $H
CONF
WGHT    0.054500
FVAR       1.54316
N1    3   0.93808  -0.12271   0.16716  11.00000   0.04939   0.04841 =
       0.05486   0.00181   0.03084  -0.00020
N2    3   1.02624  -0.10926   0.31752  11.00000   0.06297   0.05776 =
       0.05913  -0.00437   0.02966  -0.00183
N3    3   0.55655   0.11978  -0.20779  11.00000   0.04666   0.05355 =
       0.05733   0.00524   0.03027   0.00234
N4    3   0.44020   0.11017  -0.36219  11.00000   0.05922   0.07243 =
       0.05679  -0.00301   0.02015  -0.00738
C1    1   1.03904  -0.07417   0.25325  11.00000   0.05315   0.05327 =
       0.06844  -0.00480   0.02907  -0.00491
AFIX  43
H1    2   1.11110  -0.02061   0.26550  11.00000  -1.20000
AFIX   0
C2    1   0.90746  -0.18741   0.27030  11.00000   0.05700   0.04391 =
       0.05562  -0.00070   0.03308   0.00492
C3    1   0.84152  -0.25005   0.30264  11.00000   0.08427   0.05914 =
       0.06311   0.00615   0.05069   0.01030
AFIX  43
H3    2   0.87658  -0.24358   0.36475  11.00000  -1.20000
AFIX   0
C4    1   0.72298  -0.32167   0.23962  11.00000   0.07945   0.05830 =
       0.09420   0.00553   0.06246   0.00296
AFIX  43
H4    2   0.67709  -0.36406   0.25953  11.00000  -1.20000
AFIX   0
C5    1   0.67060  -0.33193   0.14720  11.00000   0.05150   0.05704 =
       0.08371   0.00070   0.03763  -0.00259
AFIX  43
H5    2   0.59068  -0.38220   0.10679  11.00000  -1.20000
AFIX   0
C6    1   0.73218  -0.27078   0.11317  11.00000   0.05368   0.05287 =
       0.05318   0.00296   0.02694   0.00248
AFIX  43
H6    2   0.69624  -0.27783   0.05091  11.00000  -1.20000
AFIX   0
C7    1   0.85156  -0.19744   0.17687  11.00000   0.04552   0.04173 =
       0.04877   0.00221   0.02533   0.00456
C8    1   0.92067  -0.09572   0.08116  11.00000   0.06407   0.05952 =
       0.06074   0.00638   0.04130   0.00390
AFIX  23
H8A   2   0.89729  -0.18655   0.04686  11.00000  -1.20000
H8B   2   1.00434  -0.06116   0.09553  11.00000  -1.20000
AFIX   0
C9    1   0.81364   0.01521   0.02248  11.00000   0.07319   0.05309 =
       0.06188   0.00667   0.04679   0.00666
AFIX  43
H9    2   0.82769   0.10955   0.04596  11.00000  -1.20000
AFIX   0
C10   1   0.70164  -0.01077  -0.05950  11.00000   0.07534   0.05403 =
       0.06411   0.01223   0.04925   0.00885
AFIX  43
H10   2   0.69025  -0.10365  -0.08425  11.00000  -1.20000
AFIX   0
C11   1   0.59076   0.09642  -0.11649  11.00000   0.06865   0.07060 =
       0.07656   0.01693   0.05040   0.01482
AFIX  23
H11B  2   0.51218   0.06159  -0.12346  11.00000  -1.20000
H11A  2   0.61660   0.18918  -0.08390  11.00000  -1.20000
AFIX   0
C12   1   0.44556   0.07390  -0.29021  11.00000   0.04778   0.05429 =
       0.08222   0.00171   0.02846  -0.00801
AFIX  43
H12   2   0.37827   0.02069  -0.29531  11.00000  -1.20000
AFIX   0
C13   1   0.55841   0.18766  -0.32404  11.00000   0.05216   0.05121 =
       0.05268  -0.00006   0.02744   0.00334
C14   1   0.60678   0.25506  -0.36690  11.00000   0.08299   0.08228 =
       0.05388   0.01546   0.04020   0.01627
AFIX  43
H14   2   0.55993   0.25081  -0.43083  11.00000  -1.20000
AFIX   0
C15   1   0.72626   0.32822  -0.31153  11.00000   0.08018   0.07935 =
       0.10458   0.02353   0.06907   0.01187
AFIX  43
H15   2   0.75971   0.37610  -0.33883  11.00000  -1.20000
AFIX   0
C16   1   0.79848   0.33266  -0.21595  11.00000   0.05547   0.05925 =
       0.09193   0.00752   0.04299  -0.00055
AFIX  43
H16   2   0.87945   0.38270  -0.18072  11.00000  -1.20000
AFIX   0
C17   1   0.75352   0.26531  -0.17234  11.00000   0.04852   0.04568 =
       0.05883   0.00263   0.02709   0.00362
AFIX  43
H17   2   0.80215   0.26725  -0.10821  11.00000  -1.20000
AFIX   0
C18   1   0.63184   0.19406  -0.22858  11.00000   0.04201   0.03845 =
       0.04904   0.00266   0.02579   0.00393
HKLF 4 1  1.0000  0.0000  0.0000  0.0000 -1.0000  0.0000 -1.0000  0.0000
-1.0000
END
;
data_global
_journal_date_recd_electronic     2011-06-06
_journal_date_accepted     2011-06-20
_journal_name_full     'Acta Crystallographica, Section E'
_journal_year     2011
_journal_volume     67
_journal_issue      7
_journal_page_first     o1797
_journal_page_last     o1797
_journal_paper_category     QO
_journal_coeditor_code     CV5116
_publ_contact_author
;
 Gui-Ying Dong
 College of Chemical Engineering
 Hebei United University
 Tangshan 063009
 People's Republic of China
;
_publ_contact_author_email     tsdgying@126.com
_publ_contact_author_fax     '+86 0315-2592170'
_publ_contact_author_phone     '+86 0315-2592169'
_publ_section_title
;
1,4-Bis(1<i>H</i>-benzimidazol-1-yl)but-2-ene
;
loop_
    _publ_author_name
    _publ_author_address
    'Dong, Gui-Ying'
;
College of Chemical Engineering
Hebei United University
Tangshan 063009
People's Republic of China
;
    'Liu, Tong-Fei'
;
College of Chemical Engineering
Hebei United University
Tangshan 063009
People's Republic of China
;
    'Jiao, Cui-Huan'
;
College of Chemical Engineering
Hebei United University
Tangshan 063009
People's Republic of China
;
    'Deng, Xiao-Chen'
;
Qian'an College
Hebei United University
Tangshan 063009
People's Republic of China
;
    'Shi, Xiao-Ge'
;
Qian'an College
Hebei United University
Tangshan 063009
People's Republic of China
;
