# Supplementary material for: 1,4-Bis(1H-benzimidazol-1-yl)but-2-ene
Source: Acta Crystallogr Sect E Struct Rep Online. 2011 Jun 25;67(Pt 7):o1797. doi: 10.1107/S1600536811024251 (PMC3152113; doi:10.1107/S1600536811024251)
Supplement: Supplementary file 2 [file e-67-o1797-Isup2.hkl]

# 
# h,k,l, Fc-squared, Fo-squared, sigma(Fo-squared) and status flag 
# 
data_I
_shelx_title ' 1s                     R =  New: P21/c' 
_shelx_refln_list_code          4 
_shelx_F_calc_maximum      210.46 
_exptl_crystal_F_000       608.00 
_reflns_d_resolution_high  0.8403 
 
loop_ 
 _symmetry_equiv_pos_as_xyz 
 'x, y, z' 
 '-x, y+1/2, -z+1/2' 
 '-x, -y, -z' 
 'x, -y-1/2, z-1/2' 
 
_cell_length_a    12.5640 
_cell_length_b     9.1400 
_cell_length_c    18.1310 
_cell_angle_alpha  90.000 
_cell_angle_beta  127.281 
_cell_angle_gamma  90.000 
 
_shelx_F_squared_multiplier     1.000 
 
loop_ 
 _refln_index_h 
 _refln_index_k 
 _refln_index_l 
 _refln_F_squared_calc 
 _refln_F_squared_meas 
 _refln_F_squared_sigma 
 _refln_observed_status 
   1   0   0      403.61      346.86      2.94 o 
   2   0   0       15.44       12.56      2.31 o 
   3   0   0      119.80      120.79      3.99 o 
   4   0   0        9.16        3.57      2.82 o 
   5   0   0       81.12       70.65     12.10 o 
   6   0   0      997.20     1061.37     25.83 o 
   7   0   0      430.91      485.75     28.63 o 
   8   0   0      438.34      461.86     22.96 o 
   9   0   0        1.79        2.60      5.79 o 
  10   0   0      148.50      151.05     32.12 o 
  11   0   0       50.90       19.39     11.97 o 
   1   1   0      161.15      150.24      2.12 o 
   2   1   0     6134.21     5809.25    101.53 o 
   3   1   0        7.23        6.53      4.64 o 
   4   1   0     2432.15     2459.33     37.17 o 
   5   1   0      390.06      398.14     10.01 o 
   6   1   0     1127.85     1142.57     18.75 o 
   7   1   0       26.26       17.72      3.84 o 
   8   1   0        0.64        2.73      3.08 o 
   9   1   0       34.66       39.34      6.03 o 
  10   1   0       17.40       44.33      9.70 o 
  11   1   0       47.36       70.78     11.63 o 
   0   2   0     8508.26     9080.57     94.03 o 
   1   2   0      237.45      257.64     15.37 o 
   2   2   0     4177.86     4088.07     64.57 o 
   3   2   0       39.38       28.89      1.51 o 
   4   2   0      246.37      232.97     12.90 o 
   5   2   0       13.78       16.21      2.80 o 
   6   2   0      110.98      134.58      7.08 o 
   7   2   0        9.79       11.41      3.35 o 
   8   2   0      256.36      253.66     18.86 o 
   9   2   0       15.46        8.17      5.91 o 
  10   2   0       26.62       20.28      7.79 o 
  11   2   0        6.38        1.84      7.07 o 
   1   3   0       24.51       25.67      3.51 o 
   2   3   0     1958.15     2116.26     26.94 o 
   3   3   0      235.89      208.76     14.43 o 
   4   3   0        2.53        5.20      1.61 o 
   5   3   0      169.18      172.81      7.24 o 
   6   3   0        2.02        0.49      2.72 o 
   7   3   0       66.05       50.41      5.78 o 
   8   3   0      278.10      285.68     12.66 o 
   9   3   0       30.59       36.83      7.54 o 
  10   3   0       11.38        5.70      7.66 o 
  11   3   0       16.02       24.51      9.48 o 
   0   4   0      672.11      743.52     19.98 o 
   1   4   0        2.57       20.96      3.63 o 
   2   4   0     4563.54     4677.48     61.24 o 
   3   4   0      205.69      205.52      9.79 o 
   4   4   0       24.95       20.41      4.71 o 
   5   4   0        3.66        2.25      2.91 o 
   6   4   0      142.76      140.25     13.27 o 
   7   4   0        6.00        5.42      4.80 o 
   8   4   0      265.53      244.36     13.33 o 
   9   4   0       60.50       65.18      8.74 o 
  10   4   0        9.09       14.17      6.36 o 
  11   4   0        0.49        3.77      8.00 o 
   1   5   0        0.73        3.96      2.00 o 
   2   5   0        0.06        2.33      1.96 o 
   3   5   0       57.51       55.78      3.62 o 
   4   5   0      350.53      341.29     11.15 o 
   5   5   0        0.00        1.82      3.42 o 
   6   5   0      111.50      109.81      9.54 o 
   7   5   0       13.96       17.27      5.66 o 
   8   5   0        0.03        5.96      4.87 o 
   9   5   0        0.46        2.20      4.87 o 
  10   5   0        4.38        6.02      6.27 o 
   0   6   0       30.06       50.47      6.40 o 
   1   6   0        8.96       14.43      3.19 o 
   2   6   0      838.37      884.27     18.29 o 
   3   6   0        5.63        8.37      2.89 o 
   4   6   0       22.35       21.74      6.85 o 
   5   6   0      101.41      124.74     11.34 o 
   6   6   0      111.86      102.95     10.81 o 
   7   6   0       20.85       18.00      5.35 o 
   8   6   0        3.88        3.46      5.19 o 
   9   6   0        2.16        2.90      5.57 o 
   1   7   0        0.04        3.39      3.06 o 
   2   7   0       34.70       30.01      4.76 o 
   3   7   0        0.56        1.52      4.12 o 
   4   7   0       63.58       73.61      7.40 o 
   5   7   0        0.70        1.40      4.66 o 
   6   7   0       11.33       25.29      7.29 o 
   7   7   0        8.15        5.02      5.96 o 
   8   7   0        5.03        6.40      6.20 o 
   9   7   0        4.88        6.78      6.67 o 
   0   8   0        1.31        2.76      6.34 o 
   1   8   0        5.60        6.33      4.45 o 
   2   8   0        1.22        6.19      4.38 o 
   3   8   0        1.10        0.39      4.62 o 
   4   8   0       32.40       40.06      9.15 o 
   5   8   0       13.01        9.76      5.59 o 
   6   8   0        8.98        8.84      6.16 o 
   7   8   0        1.20        3.14      6.40 o 
   8   8   0        4.11        3.74      6.74 o 
   1   9   0        4.01        3.92      5.01 o 
   2   9   0       47.05       41.85      8.33 o 
   3   9   0        1.00        6.88      6.29 o 
   4   9   0       15.24       12.47      5.91 o 
   5   9   0        0.35        3.58      6.08 o 
   6   9   0       23.41        7.47      6.85 o 
   0  10   0      117.47      134.38     15.90 o 
   1  10   0        0.11        3.98      7.07 o 
   2  10   0       27.97       27.13      8.20 o 
   3  10   0        0.73        5.48      7.62 o 
   4  10   0       19.75       11.30      8.77 o 
 -12   1   1        5.99        3.22      8.11 o 
 -11   1   1       17.30       19.72      9.01 o 
 -10   1   1      115.20       90.56     14.18 o 
  -9   1   1        4.37        7.82      4.07 o 
  -8   1   1       32.38       28.00      4.54 o 
  -7   1   1       12.63       14.27      2.81 o 
  -6   1   1       10.76       14.88      3.70 o 
  -5   1   1       40.96       43.19      2.79 o 
  -4   1   1      139.87      161.50      4.52 o 
  -3   1   1        2.45        3.18      1.83 o 
  -2   1   1     5169.29     4820.12     64.64 o 
  -1   1   1      556.03      576.21      7.06 o 
   0   1   1     3422.08     2830.08     65.19 o 
   1   1   1      600.50      559.70      5.70 o 
   2   1   1      430.70      340.03     11.71 o 
   3   1   1        5.16        5.95      1.63 o 
   4   1   1      464.02      450.97     10.08 o 
   5   1   1       16.30       11.85      3.32 o 
   6   1   1       43.17       51.99      5.87 o 
   7   1   1       90.56       92.70      6.59 o 
   8   1   1      171.18      172.08     13.76 o 
   9   1   1      143.29      146.82     14.24 o 
  10   1   1        1.70        6.15      6.05 o 
  11   1   1        9.97       20.90      8.70 o 
 -12   2   1       26.66       46.72     10.60 o 
 -11   2   1        7.06        2.97      7.24 o 
 -10   2   1      208.58      233.24     15.99 o 
  -9   2   1       31.93       15.22      4.73 o 
  -8   2   1      241.88      243.77     10.32 o 
  -7   2   1       76.53       80.43      5.52 o 
  -6   2   1      103.44      103.50      5.35 o 
  -5   2   1      392.66      385.99      7.84 o 
  -4   2   1      100.49       99.57      2.84 o 
  -3   2   1       11.11       13.52      7.79 o 
  -2   2   1    44295.30    44179.51    585.32 o 
  -1   2   1       91.03       82.13      6.79 o 
   0   2   1    10368.66    10185.54    150.75 o 
   1   2   1      421.40      396.89      6.39 o 
   2   2   1     6452.21     6353.17    116.86 o 
   3   2   1       82.45      103.22      3.39 o 
   4   2   1     1599.85     1733.17     27.84 o 
   5   2   1      137.03      149.85      5.98 o 
   6   2   1      645.92      640.28     21.32 o 
   7   2   1       26.54       33.91      4.59 o 
   8   2   1      104.38       78.37     15.14 o 
   9   2   1       10.70        4.50      6.38 o 
  10   2   1       63.59       60.62     10.79 o 
  11   2   1        2.91        4.11      7.05 o 
 -11   3   1        2.83       11.97      8.07 o 
 -10   3   1        0.67        0.22      4.73 o 
  -9   3   1        1.81        8.49      4.65 o 
  -8   3   1       60.29       65.17      7.37 o 
  -7   3   1        8.10        6.67      4.87 o 
  -6   3   1      119.33      114.75      6.12 o 
  -5   3   1       10.47       10.06      2.97 o 
  -4   3   1      373.10      428.04     13.54 o 
  -3   3   1       22.21       37.55      6.82 o 
  -2   3   1     2880.56     2846.99     44.26 o 
  -1   3   1       10.24        9.72      3.61 o 
   0   3   1      979.56      979.22      9.96 o 
   1   3   1      385.86      396.21     12.36 o 
   2   3   1     7151.29     7438.07    103.85 o 
   3   3   1       61.93       67.64      6.04 o 
   4   3   1       26.92       21.57      4.28 o 
   5   3   1        0.08        1.05      2.27 o 
   6   3   1        9.93        6.82      2.54 o 
   7   3   1       77.34       69.91     15.40 o 
   8   3   1       36.48       35.50      6.59 o 
   9   3   1       66.18       52.94     10.19 o 
  10   3   1       11.02        1.19      7.05 o 
  11   3   1        0.22       17.92      9.68 o 
 -11   4   1        0.04        3.48      7.60 o 
 -10   4   1        7.90        5.20      5.73 o 
  -9   4   1        0.21        0.66      4.60 o 
  -8   4   1       95.60       89.17      9.35 o 
  -7   4   1        5.06        4.52      3.85 o 
  -6   4   1        8.78       13.91      4.22 o 
  -5   4   1        0.26        0.74      3.08 o 
  -4   4   1     5086.94     5240.20     75.57 o 
  -3   4   1       66.35       64.55      3.61 o 
  -2   4   1      220.09      274.51     10.11 o 
  -1   4   1        0.82        3.25      1.60 o 
   0   4   1     1647.86     1625.38     24.67 o 
   1   4   1       49.23       42.19      2.96 o 
   2   4   1       26.55       24.01      4.63 o 
   3   4   1      533.88      561.62     16.24 o 
   4   4   1       44.76       42.76      6.44 o 
   5   4   1       20.82       20.99      4.91 o 
   6   4   1       33.78       16.98      4.61 o 
   7   4   1       33.97       29.82      6.42 o 
   8   4   1       31.21       40.51     11.88 o 
   9   4   1        0.28        5.66      5.59 o 
  10   4   1        2.04        2.91      7.49 o 
 -10   5   1       16.96       11.10      6.40 o 
  -9   5   1        7.68       11.16      5.84 o 
  -8   5   1       28.67       20.46      6.21 o 
  -7   5   1       32.64       45.31     12.47 o 
  -6   5   1       46.05       34.40     11.03 o 
  -5   5   1       54.87       50.64      8.12 o 
  -4   5   1       38.15       41.76      5.65 o 
  -3   5   1       14.73       15.17      2.23 o 
  -2   5   1     1155.60     1246.13     22.26 o 
  -1   5   1        0.08        0.38      1.68 o 
   0   5   1        0.71       20.00      2.88 o 
   1   5   1        2.43        1.65      1.82 o 
   2   5   1      341.25      335.46      6.95 o 
   3   5   1       20.33       16.55      4.59 o 
   4   5   1        6.28       21.36      6.85 o 
   5   5   1        4.84       11.86      4.55 o 
   6   5   1      237.61      249.76     19.64 o 
   7   5   1       24.48       24.06      5.47 o 
   8   5   1       29.59       28.62      6.43 o 
   9   5   1        2.11        3.02      5.99 o 
  10   5   1       19.24       30.08      7.99 o 
 -10   6   1       17.84        6.70      6.69 o 
  -9   6   1        1.59        3.95      5.69 o 
  -8   6   1       41.44       36.69      7.00 o 
  -7   6   1        5.62        4.46      4.83 o 
  -6   6   1        6.38        6.88      5.31 o 
  -5   6   1        3.81        2.73      4.00 o 
  -4   6   1      876.09      919.45     24.28 o 
  -3   6   1       31.32       29.01      5.12 o 
  -2   6   1      145.48      142.81      7.41 o 
  -1   6   1        2.60        0.86      2.74 o 
   0   6   1      116.19      117.55      6.05 o 
   1   6   1        2.51        4.02      3.08 o 
   2   6   1       34.24       30.91      4.50 o 
   3   6   1       72.46       64.77      6.53 o 
   4   6   1       19.04       20.54      4.53 o 
   5   6   1        0.05        4.00      4.30 o 
   6   6   1      167.84      195.28     11.39 o 
   7   6   1        2.95        2.94      5.45 o 
   8   6   1       21.27       24.31      6.86 o 
   9   6   1        0.88        5.46      6.39 o 
  -9   7   1        0.96        1.40      6.39 o 
  -8   7   1       21.82        8.02      6.92 o 
  -7   7   1        2.95        4.45      5.28 o 
  -6   7   1      186.44      196.35     16.97 o 
  -5   7   1       21.13       15.12      5.24 o 
  -4   7   1        3.16        8.43      4.68 o 
  -3   7   1        0.06        4.76      3.28 o 
  -2   7   1       50.20       50.30      6.12 o 
  -1   7   1        0.03        3.87      3.19 o 
   0   7   1       66.89      105.03      6.20 o 
   1   7   1        2.98        3.32      3.04 o 
   2   7   1       44.88       41.99      6.93 o 
   3   7   1        1.02        2.84      4.05 o 
   4   7   1      141.70      158.81     13.09 o 
   5   7   1        0.80        2.13      4.66 o 
   6   7   1       57.44       60.34      7.91 o 
   7   7   1        2.90        7.41      5.71 o 
   8   7   1        1.23        2.29      6.36 o 
  -8   8   1       43.13       51.36      9.06 o 
  -7   8   1       12.72       18.23      6.87 o 
  -6   8   1       23.87       26.83      7.65 o 
  -5   8   1        0.22        2.32      5.09 o 
  -4   8   1        0.40        2.43      4.94 o 
  -3   8   1        3.79        5.59      4.56 o 
  -2   8   1      176.68      140.88     14.97 o 
  -1   8   1        1.84        3.63      4.56 o 
   0   8   1      324.91      334.12     13.27 o 
   1   8   1        0.92        5.01      4.68 o 
   2   8   1        5.10        8.24      4.27 o 
   3   8   1        2.40        1.49      4.68 o 
   4   8   1       18.39       17.58      6.97 o 
   5   8   1       12.22       13.32      6.78 o 
   6   8   1        0.66        5.76      6.10 o 
   7   8   1        0.04        6.32      6.81 o 
  -7   9   1        3.23        5.93      7.08 o 
  -6   9   1        0.29        5.92      6.62 o 
  -5   9   1        0.69        3.01      5.89 o 
  -4   9   1       65.35       67.58      8.59 o 
  -3   9   1        0.57        2.54      6.12 o 
  -2   9   1        0.28        4.63      6.17 o 
  -1   9   1        0.02        4.12      4.96 o 
   0   9   1       23.16       25.89      5.88 o 
   1   9   1        0.13        0.88      5.71 o 
   2   9   1        0.04        3.41      6.29 o 
   3   9   1        0.42        3.13      5.22 o 
   4   9   1        0.00        8.32      6.12 o 
   5   9   1        3.71        4.66      6.31 o 
   6   9   1        5.96        3.79      6.68 o 
  -5  10   1        0.00       14.76      9.61 o 
  -4  10   1       25.33       29.91     10.00 o 
  -3  10   1        1.24        5.40      7.67 o 
  -2  10   1        6.01        4.31      6.93 o 
  -1  10   1        0.05        5.17      6.05 o 
   0  10   1        2.39        4.46      6.72 o 
   1  10   1        0.13        0.00      6.88 o 
   2  10   1        0.14        4.07      6.99 o 
   3  10   1        0.85        0.58      7.51 o 
   4  10   1       10.59       10.30      8.74 o 
 -12   0   2       54.76       81.05     26.04 o 
 -11   0   2        7.93       10.08      8.94 o 
 -10   0   2      473.75      441.82     36.32 o 
  -9   0   2       70.22       83.69     18.48 o 
  -8   0   2       41.37       56.68      7.21 o 
  -7   0   2      213.08      226.53      9.81 o 
  -6   0   2       14.11       39.95      8.23 o 
  -5   0   2      125.32      163.19      8.36 o 
  -4   0   2     7266.98     6993.34    160.70 o 
  -3   0   2       49.51       44.73      4.47 o 
  -2   0   2     5988.80     6252.96    179.94 o 
  -1   0   2      819.01      764.86     22.89 o 
   0   0   2    40583.22    37453.14    669.37 o 
   1   0   2      423.19      351.26     29.94 o 
   2   0   2        3.47        2.10      3.72 o 
   3   0   2        0.00        0.63      1.83 o 
   4   0   2     1865.48     1882.10     42.45 o 
   5   0   2       51.84       56.89      5.96 o 
   6   0   2      384.38      370.22     16.69 o 
   7   0   2        7.88       14.03      9.45 o 
   8   0   2       74.88       79.98     10.10 o 
   9   0   2        1.65        0.79      7.24 o 
  10   0   2       46.10       17.42      9.22 o 
  11   0   2       15.93        0.00     20.16 o 
 -12   1   2       71.03       68.59     22.43 o 
 -11   1   2        0.30        6.32      6.89 o 
 -10   1   2        3.20        5.74      4.99 o 
  -9   1   2        1.64        1.98      3.35 o 
  -8   1   2        0.22        0.98      2.89 o 
  -7   1   2      222.82      225.97      9.74 o 
  -6   1   2      252.59      263.68      8.93 o 
  -5   1   2       81.85      103.38      4.03 o 
  -4   1   2        9.33        7.19      2.94 o 
  -3   1   2       36.75       36.17      5.11 o 
  -2   1   2     9740.81     9538.54    120.60 o 
  -1   1   2     1625.29     1466.21     18.68 o 
   0   1   2     1188.10      977.61     17.10 o 
   1   1   2      282.97      272.30      9.17 o 
   2   1   2       34.58       27.17      3.98 o 
   3   1   2      214.97      224.58      9.50 o 
   4   1   2       82.07       90.69      6.41 o 
   5   1   2      773.99      792.11     14.46 o 
   6   1   2      231.49      252.54      9.29 o 
   7   1   2       82.65       82.51      7.19 o 
   8   1   2       27.54       25.69      7.24 o 
   9   1   2       59.38       40.49      7.02 o 
  10   1   2       16.86       21.11      7.80 o 
 -12   2   2        4.71        5.97      7.96 o 
 -11   2   2       16.94        8.88      7.06 o 
 -10   2   2       10.72       13.14      8.38 o 
  -9   2   2       53.33       51.43     11.15 o 
  -8   2   2      115.44      122.15      6.52 o 
  -7   2   2        4.91        2.83      2.81 o 
  -6   2   2      386.61      406.95     10.99 o 
  -5   2   2       41.74       40.72      2.66 o 
  -4   2   2      110.85      122.13      4.31 o 
  -3   2   2       28.15       34.55      4.92 o 
  -2   2   2    18745.70    18112.05    280.50 o 
  -1   2   2     1740.60     1638.87     43.88 o 
   0   2   2     7751.84     7135.43    161.91 o 
   1   2   2      437.55      398.19      6.67 o 
   2   2   2        0.00        0.77      1.58 o 
   3   2   2      510.78      509.82     14.27 o 
   4   2   2       84.94       77.94      5.29 o 
   5   2   2       42.88       49.19      4.20 o 
   6   2   2      298.21      295.40     10.61 o 
   7   2   2        5.90        4.05      2.85 o 
   8   2   2       29.38       26.18      7.75 o 
   9   2   2        2.89        3.35      6.07 o 
  10   2   2        0.61        1.95      7.31 o 
 -12   3   2        0.62        0.00      8.52 o 
 -11   3   2        0.27        2.17      7.42 o 
 -10   3   2      101.43       95.44      9.53 o 
  -9   3   2       15.40        9.12      5.03 o 
  -8   3   2        0.09        1.65      3.94 o 
  -7   3   2        0.82        2.25      3.26 o 
  -6   3   2       91.23      104.47      4.10 o 
  -5   3   2       12.44       11.93      3.94 o 
  -4   3   2      650.36      595.13     11.37 o 
  -3   3   2      204.01      201.86     15.24 o 
  -2   3   2     5550.37     5345.11    102.45 o 
  -1   3   2       27.15       23.89      2.82 o 
   0   3   2        6.50        6.75      1.45 o 
   1   3   2        3.47        6.62      1.60 o 
   2   3   2        0.01        0.05      2.73 o 
   3   3   2      228.15      221.27     13.56 o 
   4   3   2     1377.15     1393.06     28.15 o 
   5   3   2        0.89        3.31      2.47 o 
   6   3   2       38.90       32.35      6.61 o 
   7   3   2      180.51      178.87     12.36 o 
   8   3   2      114.12      102.20      9.58 o 
   9   3   2       16.94       15.80      7.72 o 
  10   3   2        6.62        6.41      8.13 o 
 -11   4   2        0.25        4.45      6.37 o 
 -10   4   2        0.62        1.46      5.44 o 
  -9   4   2       30.10       17.49      5.72 o 
  -8   4   2      303.11      295.98     13.70 o 
  -7   4   2      112.51       97.32     11.33 o 
  -6   4   2       83.27       98.55      9.37 o 
  -5   4   2        7.92        5.69      2.96 o 
  -4   4   2     3921.97     4107.00     74.53 o 
  -3   4   2       13.39       12.50      4.90 o 
  -2   4   2     2423.33     2385.56     42.02 o 
  -1   4   2        5.56        7.10      2.34 o 
   0   4   2     1539.75     1536.64     24.32 o 
   1   4   2       78.36       82.51      7.26 o 
   2   4   2      579.44      643.03     10.29 o 
   3   4   2      275.56      281.58      6.01 o 
   4   4   2      298.62      302.97     14.07 o 
   5   4   2        7.03        9.21      4.14 o 
   6   4   2       70.47       57.47      7.88 o 
   7   4   2        0.94        2.74      3.79 o 
   8   4   2       54.81       46.81      6.99 o 
   9   4   2        0.49        2.13      5.91 o 
  10   4   2        0.18        4.57      8.20 o 
 -11   5   2        4.42        8.37      6.71 o 
 -10   5   2        1.01        3.45      6.23 o 
  -9   5   2        0.84        2.24      5.35 o 
  -8   5   2       99.47      113.77     10.49 o 
  -7   5   2        2.48        3.31      4.20 o 
  -6   5   2       49.99       35.82      6.48 o 
  -5   5   2        1.22        2.41      3.44 o 
  -4   5   2     2792.59     2780.30     50.17 o 
  -3   5   2       10.64       17.75      6.06 o 
  -2   5   2       53.87       50.02      3.92 o 
  -1   5   2        4.33        8.57      1.75 o 
   0   5   2      103.99      105.77      4.39 o 
   1   5   2       34.90       31.59      2.28 o 
   2   5   2       67.49       78.02      6.50 o 
   3   5   2        8.82        7.38      2.85 o 
   4   5   2       42.83       42.71      6.51 o 
   5   5   2       27.72       31.37      5.53 o 
   6   5   2       99.49       74.81      9.27 o 
   7   5   2       60.48       40.41      9.12 o 
   8   5   2       14.68       11.52      6.18 o 
   9   5   2        1.68        2.32      5.72 o 
 -10   6   2       79.38       89.06     10.28 o 
  -9   6   2        5.20        3.53      5.75 o 
  -8   6   2        7.68        2.69      5.29 o 
  -7   6   2        0.27        2.71      5.29 o 
  -6   6   2      266.80      287.97     14.26 o 
  -5   6   2       67.99       69.21      7.36 o 
  -4   6   2      447.82      475.19     11.39 o 
  -3   6   2       18.70       20.38      4.14 o 
  -2   6   2      285.43      334.56     10.12 o 
  -1   6   2       18.18       24.09      3.42 o 
   0   6   2        0.02        9.98      2.94 o 
   1   6   2      121.49      110.85      5.89 o 
   2   6   2        5.23        7.69      3.45 o 
   3   6   2        2.10        1.75      3.54 o 
   4   6   2       35.26       39.84      6.59 o 
   5   6   2       35.92       51.37      6.95 o 
   6   6   2       11.61       21.92      5.83 o 
   7   6   2       58.37       59.87      8.84 o 
   8   6   2       12.33       17.17      7.03 o 
   9   6   2        2.58       11.61      7.59 o 
  -9   7   2        2.70        8.23      6.69 o 
  -8   7   2        4.41        8.97      6.44 o 
  -7   7   2        9.24        5.49      5.55 o 
  -6   7   2      388.23      416.50     16.18 o 
  -5   7   2        0.33        3.11      4.71 o 
  -4   7   2      183.93      181.00     10.90 o 
  -3   7   2        2.06        2.97      3.79 o 
  -2   7   2       24.85       25.32      3.74 o 
  -1   7   2        6.38       13.81      4.67 o 
   0   7   2        7.80        5.50      3.14 o 
   1   7   2        3.85        9.91      2.83 o 
   2   7   2       57.61       64.02      6.50 o 
   3   7   2        0.88        1.77      4.24 o 
   4   7   2        1.30        8.36      4.50 o 
   5   7   2      113.84      104.27      9.83 o 
   6   7   2       54.93       49.15      8.46 o 
   7   7   2        0.35        1.78      5.80 o 
   8   7   2        1.84        6.48      6.75 o 
  -8   8   2        1.30        0.00      6.03 o 
  -7   8   2        1.83        8.75      6.47 o 
  -6   8   2       93.71       96.92     12.61 o 
  -5   8   2       22.77       12.04      6.08 o 
  -4   8   2       86.23       90.51      8.87 o 
  -3   8   2        2.08        4.24      3.97 o 
  -2   8   2       78.82       75.82      6.97 o 
  -1   8   2       17.63       19.01      5.01 o 
   0   8   2      223.90      203.25     13.10 o 
   1   8   2       47.22       60.12      8.21 o 
   2   8   2        1.11        7.69      4.59 o 
   3   8   2       22.51       20.83      5.75 o 
   4   8   2       10.21       27.40      7.82 o 
   5   8   2        0.16        1.41      5.59 o 
   6   8   2       59.76       70.24      9.76 o 
   7   8   2        3.95        3.73      6.24 o 
  -7   9   2       13.44       33.85      8.98 o 
  -6   9   2      169.87      160.01     13.40 o 
  -5   9   2        1.21        3.28      6.26 o 
  -4   9   2       54.32       55.92      7.53 o 
  -3   9   2        2.65        5.86      6.70 o 
  -2   9   2        5.14        5.97      5.03 o 
  -1   9   2        3.11        2.32      4.83 o 
   0   9   2        2.57       10.13      5.39 o 
   1   9   2        2.18       10.75      6.34 o 
   2   9   2        3.63        5.59      5.87 o 
   3   9   2        9.73        9.68      6.16 o 
   4   9   2       52.59       52.91      8.54 o 
   5   9   2       13.64       13.21      7.82 o 
  -5  10   2        0.02        6.15      8.20 o 
  -4  10   2       18.86       23.06      9.19 o 
  -3  10   2        3.43       10.19      7.32 o 
  -2  10   2      161.09      195.55     15.40 o 
  -1  10   2        0.04        2.83      5.84 o 
   0  10   2        4.12        9.09      7.10 o 
   1  10   2        3.93        3.07      6.72 o 
   2  10   2        8.19        6.07      7.42 o 
   3  10   2        2.99        9.07      7.87 o 
 -12   1   3       13.08        5.55      6.81 o 
 -11   1   3       30.08       32.62      9.24 o 
 -10   1   3       18.81       13.51      6.05 o 
  -9   1   3       12.93       13.78      4.65 o 
  -8   1   3       66.85       70.00      4.63 o 
  -7   1   3        2.70        1.81      2.29 o 
  -6   1   3        4.45        7.38      1.92 o 
  -5   1   3        3.44        3.77      1.68 o 
  -4   1   3       16.34       18.19      1.95 o 
  -3   1   3     1291.54     1182.33     14.56 o 
  -2   1   3     1727.33     1495.11     15.65 o 
  -1   1   3       22.17       18.02      4.11 o 
   0   1   3     2123.80     2023.07     11.48 o 
   1   1   3       89.09       80.40     10.23 o 
   2   1   3      406.36      355.94      9.79 o 
   3   1   3      201.57      200.10      6.65 o 
   4   1   3      124.37      132.64      5.23 o 
   5   1   3      224.39      229.52      8.73 o 
   6   1   3      190.65      199.04      7.77 o 
   7   1   3       67.71       66.18      7.39 o 
   8   1   3       15.46       12.17      4.73 o 
   9   1   3       84.98       90.39     11.88 o 
  10   1   3        0.15        2.72      7.15 o 
 -12   2   3       64.07       69.07     12.01 o 
 -11   2   3       13.30        7.01      6.14 o 
 -10   2   3      107.96      103.83      9.74 o 
  -9   2   3      111.43      104.98      9.26 o 
  -8   2   3       35.50       34.10      5.85 o 
  -7   2   3      129.81      141.62      5.71 o 
  -6   2   3     1956.95     1975.03     31.34 o 
  -5   2   3        7.92        4.82      1.73 o 
  -4   2   3      184.13      241.13      7.99 o 
  -3   2   3       94.60      100.90     11.74 o 
  -2   2   3    13220.50    12718.96    202.14 o 
  -1   2   3      322.22      299.38     11.29 o 
   0   2   3      161.73      163.00      5.21 o 
   1   2   3      161.13      146.16      7.06 o 
   2   2   3     1377.26     1425.41     32.78 o 
   3   2   3      104.12       91.03     12.00 o 
   4   2   3      242.20      251.38      8.76 o 
   5   2   3        3.91        4.21      2.57 o 
   6   2   3      110.63       95.51      7.72 o 
   7   2   3       10.51       10.62      3.70 o 
   8   2   3       22.21       19.59      8.28 o 
   9   2   3        0.02        0.00      6.33 o 
  10   2   3       14.89        7.19      9.12 o 
 -12   3   3        2.55        0.56      7.82 o 
 -11   3   3        0.30        3.38      5.98 o 
 -10   3   3       19.43       10.46      5.58 o 
  -9   3   3      100.40       94.54     11.92 o 
  -8   3   3       41.45       36.38      5.97 o 
  -7   3   3       20.77       23.37      4.31 o 
  -6   3   3      113.35       92.17      5.26 o 
  -5   3   3       29.73       30.15      2.65 o 
  -4   3   3        8.25        2.61      2.31 o 
  -3   3   3        7.54        8.05      2.68 o 
  -2   3   3     3027.99     3023.08     46.52 o 
  -1   3   3      154.42      141.07      6.26 o 
   0   3   3       44.44       47.80      3.05 o 
   1   3   3       94.38       88.58      3.92 o 
   2   3   3      359.29      340.95     11.68 o 
   3   3   3       98.78       95.87      4.19 o 
   4   3   3       67.93       58.88      4.90 o 
   5   3   3       19.47       17.51      3.75 o 
   6   3   3       50.44       44.71      5.14 o 
   7   3   3        1.48        0.63      3.95 o 
   8   3   3        0.06        4.56      6.12 o 
   9   3   3      109.59      100.28     15.72 o 
  10   3   3        0.01        0.62      7.68 o 
 -12   4   3       10.81       12.78      9.37 o 
 -11   4   3        2.13        5.41      6.08 o 
 -10   4   3       37.89       39.12      7.46 o 
  -9   4   3        0.96        2.86      4.91 o 
  -8   4   3       47.51       51.02      5.99 o 
  -7   4   3       22.76       22.82      5.68 o 
  -6   4   3      265.04      271.00     12.30 o 
  -5   4   3       17.27       11.84      3.39 o 
  -4   4   3     5074.86     5082.28     85.83 o 
  -3   4   3      407.81      396.07      7.19 o 
  -2   4   3      121.70      111.20      4.66 o 
  -1   4   3       38.09       32.80      2.59 o 
   0   4   3        0.20        3.36      2.76 o 
   1   4   3        3.20        4.01      1.95 o 
   2   4   3       52.43       52.09      4.90 o 
   3   4   3       85.51       88.15     13.06 o 
   4   4   3       73.55       69.32      7.42 o 
   5   4   3      142.56      150.97     11.76 o 
   6   4   3       10.69        5.72      4.05 o 
   7   4   3       63.51       88.06     16.55 o 
   8   4   3       17.10       19.58      6.28 o 
   9   4   3        0.01        9.02      7.64 o 
 -11   5   3        0.06        4.39      6.14 o 
 -10   5   3       15.71       14.00      7.01 o 
  -9   5   3        3.03        8.15      5.42 o 
  -8   5   3      169.91      165.60     11.59 o 
  -7   5   3        2.50        2.87      4.33 o 
  -6   5   3      367.37      340.17     15.14 o 
  -5   5   3      126.12      140.21      7.35 o 
  -4   5   3      390.63      401.11     14.16 o 
  -3   5   3       10.01       13.46      4.35 o 
  -2   5   3      107.31      106.73      3.88 o 
  -1   5   3       15.12       18.42      2.62 o 
   0   5   3      158.69      184.83      8.50 o 
   1   5   3      205.99      194.59      8.76 o 
   2   5   3      539.02      561.28     13.24 o 
   3   5   3       51.32       31.46      6.42 o 
   4   5   3       58.08       47.78      5.91 o 
   5   5   3      176.81      163.93     16.00 o 
   6   5   3        9.53       13.19      5.89 o 
   7   5   3       66.46       64.54      8.66 o 
   8   5   3       23.89       22.88      7.04 o 
   9   5   3       11.84        7.57      6.45 o 
 -11   6   3        3.54        6.01      7.25 o 
 -10   6   3       22.73       17.86      8.12 o 
  -9   6   3        6.92       13.68      6.05 o 
  -8   6   3        6.02        1.04      5.10 o 
  -7   6   3        9.22        6.54      4.83 o 
  -6   6   3      197.63      238.31     13.42 o 
  -5   6   3       17.16       12.98      4.61 o 
  -4   6   3     1462.25     1415.12     30.64 o 
  -3   6   3       10.19        3.64      2.58 o 
  -2   6   3       61.82       59.96      4.47 o 
  -1   6   3       26.72       29.33      4.58 o 
   0   6   3      307.40      311.17      8.86 o 
   1   6   3        9.25       12.71      4.27 o 
   2   6   3        9.98       13.50      3.87 o 
   3   6   3       17.03       15.89      4.49 o 
   4   6   3      191.15      205.43     10.60 o 
   5   6   3        1.20        2.00      4.41 o 
   6   6   3       35.70       41.44      7.68 o 
   7   6   3        7.88        8.20      5.74 o 
   8   6   3        1.42        5.06      6.09 o 
 -10   7   3       10.58       16.39      7.43 o 
  -9   7   3        1.09        1.89      5.90 o 
  -8   7   3        1.15        5.09      5.72 o 
  -7   7   3        3.56        3.48      5.15 o 
  -6   7   3      455.59      487.91     17.10 o 
  -5   7   3        0.41        2.37      4.66 o 
  -4   7   3        5.21        6.91      3.70 o 
  -3   7   3        2.83        1.18      3.13 o 
  -2   7   3       49.97       44.62      4.57 o 
  -1   7   3       12.68       12.94      3.95 o 
   0   7   3        0.17        5.11      3.07 o 
   1   7   3        0.01        1.67      3.39 o 
   2   7   3       53.31       55.12      6.54 o 
   3   7   3        0.08        1.73      4.23 o 
   4   7   3      219.59      210.96     15.56 o 
   5   7   3       27.62       33.00      7.01 o 
   6   7   3        3.45        7.73      5.88 o 
   7   7   3        4.22       12.98      7.30 o 
  -9   8   3        4.71        9.70      7.62 o 
  -8   8   3       15.81       26.82      7.52 o 
  -7   8   3        4.23        4.52      6.00 o 
  -6   8   3        0.60        2.44      5.63 o 
  -5   8   3        1.62        3.36      5.32 o 
  -4   8   3      229.92      244.89     16.61 o 
  -3   8   3       12.70        8.73      4.23 o 
  -2   8   3        0.57        0.09      3.97 o 
  -1   8   3        2.64        3.19      4.02 o 
   0   8   3       10.52        5.01      4.43 o 
   1   8   3        0.97        1.21      3.67 o 
   2   8   3       26.01       28.89      5.69 o 
   3   8   3       20.03       15.24      5.28 o 
   4   8   3        6.32       10.07      6.00 o 
   5   8   3        3.98        8.60      6.06 o 
   6   8   3        0.01        3.93      6.70 o 
  -7   9   3        0.00        5.64      6.60 o 
  -6   9   3        7.07        8.35      6.85 o 
  -5   9   3        0.52        1.37      5.85 o 
  -4   9   3      126.25      134.90     11.46 o 
  -3   9   3       25.37       41.35      8.89 o 
  -2   9   3       59.52       51.04      6.78 o 
  -1   9   3        9.83        9.67      5.54 o 
   0   9   3        0.00        5.36      5.85 o 
   1   9   3        6.34       19.44      7.75 o 
   2   9   3        1.39        6.82      6.28 o 
   3   9   3       30.44       30.09      6.74 o 
   4   9   3        1.10        5.26      5.90 o 
   5   9   3        1.22       11.12      6.62 o 
  -5  10   3        0.10        4.27      8.24 o 
  -4  10   3       71.80       63.47     10.45 o 
  -3  10   3        2.19        4.22      7.28 o 
  -2  10   3       16.14        8.88      6.14 o 
  -1  10   3        5.23        6.83      7.03 o 
   0  10   3        2.65        2.58      6.70 o 
   1  10   3       21.88       17.96      8.07 o 
   2  10   3       66.15       51.96     10.29 o 
   3  10   3        0.00        0.00      7.11 o 
 -13   0   4        4.46       19.32     21.42 o 
 -12   0   4      266.65      324.61     39.89 o 
 -11   0   4      196.25      255.30     16.98 o 
 -10   0   4       63.54       57.35      8.07 o 
  -9   0   4       26.64       26.52      4.24 o 
  -8   0   4      638.13      654.45     28.55 o 
  -7   0   4        0.46        0.98      3.07 o 
  -6   0   4      528.68      612.82     18.64 o 
  -5   0   4        5.75        5.34      3.04 o 
  -4   0   4     7519.94     7575.45    184.83 o 
  -3   0   4     1729.67     1657.71     39.35 o 
  -2   0   4     2075.34     2129.25     59.72 o 
  -1   0   4     1410.47     1344.61     47.07 o 
   0   0   4      258.01      344.94     23.00 o 
   1   0   4     2489.42     2280.49     76.92 o 
   2   0   4        0.11        0.18      3.05 o 
   3   0   4       16.66       15.63      3.13 o 
   4   0   4      983.38     1043.26     25.46 o 
   5   0   4        9.67       13.91      3.85 o 
   6   0   4       81.67       85.18     11.06 o 
   7   0   4      179.99      185.75     54.80 o 
   8   0   4      130.33      108.43     14.24 o 
   9   0   4        1.44        8.67      8.80 o 
  10   0   4        1.24        0.00     17.64 o 
 -13   1   4        7.35        6.38      7.94 o 
 -12   1   4        2.39        9.59      7.97 o 
 -11   1   4       90.46       77.04     10.86 o 
 -10   1   4       27.18       14.65      5.76 o 
  -9   1   4       47.69       51.08      5.26 o 
  -8   1   4       25.21       21.67      3.62 o 
  -7   1   4       12.79        8.58      3.16 o 
  -6   1   4      306.92      325.76      7.17 o 
  -5   1   4       16.01        7.99      2.35 o 
  -4   1   4       27.94       23.97      2.82 o 
  -3   1   4       94.52       93.63      7.23 o 
  -2   1   4     1016.69      979.21     20.82 o 
  -1   1   4       51.42       44.52      3.93 o 
   0   1   4      138.85      132.62      3.28 o 
   1   1   4      145.98      132.00      5.72 o 
   2   1   4      464.88      421.37      9.01 o 
   3   1   4        8.28       22.28      5.23 o 
   4   1   4       45.92       54.05      5.77 o 
   5   1   4        3.05        4.18      2.69 o 
   6   1   4        3.31        3.46      3.93 o 
   7   1   4      222.66      210.32     11.50 o 
   8   1   4       12.85       18.18      5.99 o 
   9   1   4       14.66       10.38      7.50 o 
 -13   2   4        1.06        5.53      9.02 o 
 -12   2   4        0.18        3.41      7.29 o 
 -11   2   4        0.28        8.31      5.54 o 
 -10   2   4       30.37       31.80      7.25 o 
  -9   2   4        0.08        2.73      4.36 o 
  -8   2   4        1.01        1.82      2.48 o 
  -7   2   4        0.67        1.74      1.93 o 
  -6   2   4       64.73       79.48      4.68 o 
  -5   2   4      126.16      132.45      4.72 o 
  -4   2   4     1258.53     1234.82     17.39 o 
  -3   2   4      910.08      866.29     19.94 o 
  -2   2   4       11.95       19.18      2.72 o 
  -1   2   4      200.16      198.45     10.44 o 
   0   2   4      764.50      683.46     30.07 o 
   1   2   4      315.06      326.20      5.28 o 
   2   2   4      257.78      262.34      9.30 o 
   3   2   4      279.13      313.05      7.36 o 
   4   2   4       29.50       24.53      4.55 o 
   5   2   4       20.45       21.37      3.45 o 
   6   2   4       20.84       12.69      7.00 o 
   7   2   4       94.23       98.43      9.01 o 
   8   2   4        0.73        4.38      6.22 o 
   9   2   4        7.34        8.02      7.94 o 
 -12   3   4        5.39       11.82      8.49 o 
 -11   3   4        0.97        4.08      5.66 o 
 -10   3   4       10.40       14.00      7.58 o 
  -9   3   4       54.98       57.95      7.89 o 
  -8   3   4      151.92      147.14     10.97 o 
  -7   3   4      136.21      133.51      5.75 o 
  -6   3   4      155.28      157.77      7.29 o 
  -5   3   4       75.60       63.80      3.49 o 
  -4   3   4      167.66      172.88      6.62 o 
  -3   3   4      187.73      147.65      7.52 o 
  -2   3   4        2.70        0.12      3.21 o 
  -1   3   4       51.71       48.00      4.57 o 
   0   3   4       76.01       65.74      3.54 o 
   1   3   4      252.14      239.35      8.19 o 
   2   3   4      340.08      356.03      4.40 o 
   3   3   4      647.64      634.59     20.71 o 
   4   3   4       69.29       60.58      4.52 o 
   5   3   4      201.41      201.33      8.84 o 
   6   3   4        1.09        0.25      3.69 o 
   7   3   4       15.95        8.82      4.81 o 
   8   3   4       15.23       14.47      7.61 o 
   9   3   4        0.16        0.00      7.33 o 
 -12   4   4       13.90       15.23      6.97 o 
 -11   4   4        0.23        0.77      5.66 o 
 -10   4   4       13.26       16.95      6.37 o 
  -9   4   4       82.91       78.16      9.10 o 
  -8   4   4      343.75      348.44     23.30 o 
  -7   4   4       18.39       13.06      7.27 o 
  -6   4   4      187.46      211.91     10.27 o 
  -5   4   4        0.50        1.93      2.49 o 
  -4   4   4      909.40      910.54     23.88 o 
  -3   4   4       71.83       74.09      6.26 o 
  -2   4   4       32.80       31.42      2.77 o 
  -1   4   4       51.72       45.76      3.29 o 
   0   4   4       37.48       43.04      3.91 o 
   1   4   4      233.77      226.00      7.10 o 
   2   4   4      626.97      622.90     14.00 o 
   3   4   4       94.84      112.74      7.33 o 
   4   4   4        5.82        5.39      3.14 o 
   5   4   4        7.72        6.27      4.66 o 
   6   4   4      167.95      155.79     10.92 o 
   7   4   4        9.95       14.97      5.20 o 
   8   4   4        1.99        7.78      6.67 o 
   9   4   4       32.36       26.61      9.51 o 
 -12   5   4       18.62       21.89      8.45 o 
 -11   5   4        5.29        3.05      6.39 o 
 -10   5   4        3.18        5.15      5.74 o 
  -9   5   4        5.76        6.06      4.59 o 
  -8   5   4      213.44      230.15     11.67 o 
  -7   5   4        0.55        3.76      4.50 o 
  -6   5   4       98.84      107.83     10.57 o 
  -5   5   4        0.81        3.71      2.72 o 
  -4   5   4      770.21      805.78     15.45 o 
  -3   5   4       11.21       12.85      2.88 o 
  -2   5   4       50.03       60.94      4.32 o 
  -1   5   4       40.47       38.47      4.32 o 
   0   5   4      138.77      144.02      5.95 o 
   1   5   4       11.30       13.40      3.24 o 
   2   5   4      324.16      337.55      8.74 o 
   3   5   4      174.16      170.70     10.16 o 
   4   5   4        7.64       12.75      3.50 o 
   5   5   4       12.78       18.04      5.31 o 
   6   5   4        2.38        1.88      4.32 o 
   7   5   4        1.55        6.67      6.23 o 
   8   5   4        1.90        1.03      5.72 o 
 -11   6   4        3.09        5.33      6.13 o 
 -10   6   4       37.73       37.46      8.31 o 
  -9   6   4       10.16        7.19      5.87 o 
  -8   6   4       51.17       46.34      7.41 o 
  -7   6   4        0.38        3.13      4.64 o 
  -6   6   4     1277.66     1286.23     43.55 o 
  -5   6   4      165.43      167.90     10.32 o 
  -4   6   4        0.44        0.38      3.10 o 
  -3   6   4       39.85       49.14      5.28 o 
  -2   6   4      367.21      370.12     16.57 o 
  -1   6   4      242.04      245.13      7.11 o 
   0   6   4      503.15      443.16     10.35 o 
   1   6   4      388.01      402.38     11.54 o 
   2   6   4       12.01        6.40      3.41 o 
   3   6   4        2.06        2.21      4.13 o 
   4   6   4        0.47        1.58      4.22 o 
   5   6   4        7.48        4.43      4.64 o 
   6   6   4       15.56       21.16      6.39 o 
   7   6   4        2.04        0.00      5.38 o 
 -10   7   4       31.53       24.36      7.74 o 
  -9   7   4        3.04       10.10      6.78 o 
  -8   7   4        7.29        0.43      5.15 o 
  -7   7   4        0.98        5.98      5.41 o 
  -6   7   4      744.17      784.64     24.51 o 
  -5   7   4      111.55      125.41      8.90 o 
  -4   7   4      232.58      272.26     11.86 o 
  -3   7   4        4.66        9.55      4.06 o 
  -2   7   4      123.69      109.32      7.01 o 
  -1   7   4      138.31      113.14      8.25 o 
   0   7   4       59.21       59.07      5.16 o 
   1   7   4       28.46       32.63      6.43 o 
   2   7   4        1.68        1.40      3.86 o 
   3   7   4       15.03       13.09      4.79 o 
   4   7   4        1.24        1.03      4.39 o 
   5   7   4      196.52      221.97     13.20 o 
   6   7   4        0.83        5.67      5.85 o 
   7   7   4        0.31        3.81      6.37 o 
  -9   8   4        0.52        7.53      6.78 o 
  -8   8   4       36.13       29.72      8.09 o 
  -7   8   4        7.59        8.72      6.36 o 
  -6   8   4      316.77      288.62     14.96 o 
  -5   8   4        5.34        5.35      5.29 o 
  -4   8   4      173.44      187.74     11.57 o 
  -3   8   4       13.45       11.34      4.38 o 
  -2   8   4       10.84       17.79      5.48 o 
  -1   8   4       52.46       55.02      7.12 o 
   0   8   4      180.31      173.17     11.79 o 
   1   8   4        9.46        4.56      4.52 o 
   2   8   4        5.88        4.53      4.58 o 
   3   8   4       70.58       57.88      7.66 o 
   4   8   4       77.86       74.29     11.46 o 
   5   8   4        1.69        1.77      6.06 o 
   6   8   4        0.29        0.94      6.45 o 
  -7   9   4        1.06       11.08      6.96 o 
  -6   9   4      210.55      213.13     14.12 o 
  -5   9   4        5.41        4.92      5.79 o 
  -4   9   4       15.87       15.54      7.66 o 
  -3   9   4        0.97        1.84      5.23 o 
  -2   9   4       46.54       49.19      7.32 o 
  -1   9   4        0.52        4.09      5.15 o 
   0   9   4       44.50       25.67      7.30 o 
   1   9   4        8.68        9.68      6.09 o 
   2   9   4        7.53        1.04      6.12 o 
   3   9   4        4.15       11.23      6.13 o 
   4   9   4       35.82       34.96      7.87 o 
  -5  10   4        0.30        0.14      7.75 o 
  -4  10   4       16.28       16.28      8.28 o 
  -3  10   4        0.22        4.49      7.66 o 
  -2  10   4        0.07        1.73      5.81 o 
  -1  10   4        9.63        6.44      7.10 o 
   0  10   4        5.97        6.02      7.74 o 
   1  10   4       15.75        7.59      8.62 o 
   2  10   4       19.96       21.24     11.52 o 
 -13   1   5       40.21       59.28     16.05 o 
 -12   1   5        8.33        9.23      7.76 o 
 -11   1   5        5.13        3.22      6.86 o 
 -10   1   5       74.54       69.60      5.03 o 
  -9   1   5        5.65        2.67      3.47 o 
  -8   1   5      104.72       97.49      6.66 o 
  -7   1   5       10.59       14.38      2.38 o 
  -6   1   5       29.07       31.25      3.65 o 
  -5   1   5      417.86      412.35      8.18 o 
  -4   1   5      775.31      666.41     11.47 o 
  -3   1   5      506.28      473.00      6.78 o 
  -2   1   5     1885.54     1769.58     17.96 o 
  -1   1   5       13.42        9.47      3.00 o 
   0   1   5      368.66      321.20     27.64 o 
   1   1   5      341.85      310.85     13.76 o 
   2   1   5       46.43       56.03      3.85 o 
   3   1   5      131.63      137.32      5.03 o 
   4   1   5      122.89      145.85     10.12 o 
   5   1   5       57.45       72.91     10.68 o 
   6   1   5       20.57       25.58      4.99 o 
   7   1   5        3.01        2.72      5.01 o 
   8   1   5       13.38       10.60      5.53 o 
   9   1   5       15.35       10.94      8.53 o 
 -13   2   5        6.83       11.56      8.99 o 
 -12   2   5       10.77       13.40      8.60 o 
 -11   2   5       30.06       26.13      7.13 o 
 -10   2   5       94.52      102.31     11.76 o 
  -9   2   5       58.71       50.63      6.78 o 
  -8   2   5      595.77      618.32     11.63 o 
  -7   2   5      114.48      124.46      5.87 o 
  -6   2   5      931.09      965.72     14.39 o 
  -5   2   5      444.12      435.50      8.06 o 
  -4   2   5      651.00      645.27     11.85 o 
  -3   2   5      691.13      666.80     10.83 o 
  -2   2   5       27.57       23.80      1.86 o 
  -1   2   5       52.80       41.49      4.39 o 
   0   2   5      225.51      233.81      5.65 o 
   1   2   5       14.25       16.03      1.97 o 
   2   2   5      261.72      268.72      4.37 o 
   3   2   5       99.83       91.57      8.45 o 
   4   2   5       22.24       28.22      6.70 o 
   5   2   5       28.16       23.52      4.03 o 
   6   2   5       43.49       38.48      4.82 o 
   7   2   5       85.24       81.36     10.56 o 
   8   2   5        1.52        3.35      6.48 o 
   9   2   5        0.11        5.49      8.24 o 
 -13   3   5        7.94        3.94      8.68 o 
 -12   3   5        4.04        6.68      6.40 o 
 -11   3   5        9.04       14.08      6.12 o 
 -10   3   5      424.38      459.35     18.47 o 
  -9   3   5       17.21       14.82      7.03 o 
  -8   3   5      265.26      270.41     10.16 o 
  -7   3   5       33.25       28.79      4.76 o 
  -6   3   5       17.15       23.69      3.80 o 
  -5   3   5      190.19      193.36      5.05 o 
  -4   3   5      344.18      317.54      9.99 o 
  -3   3   5       91.37       97.82      4.63 o 
  -2   3   5        1.10        3.80      1.54 o 
  -1   3   5      150.30      147.07      4.12 o 
   0   3   5       25.96       18.53      3.69 o 
   1   3   5      390.24      352.92      6.79 o 
   2   3   5        0.18        1.66      1.72 o 
   3   3   5       44.40       40.80      6.61 o 
   4   3   5       33.85       35.00      3.48 o 
   5   3   5       25.35       21.83      3.95 o 
   6   3   5        9.71       11.48      6.73 o 
   7   3   5       45.62       40.09      9.29 o 
   8   3   5        1.33        4.89      7.48 o 
   9   3   5       29.38       33.07     10.52 o 
 -12   4   5       11.80        7.19      6.45 o 
 -11   4   5        6.18        8.09      5.88 o 
 -10   4   5       45.89       34.60     11.10 o 
  -9   4   5        2.20        5.41      4.66 o 
  -8   4   5        0.25        5.98      5.03 o 
  -7   4   5        0.38        1.75      2.76 o 
  -6   4   5       37.67       40.49      6.48 o 
  -5   4   5        0.05        0.92      2.21 o 
  -4   4   5     1523.00     1540.67     24.62 o 
  -3   4   5      237.34      255.05     10.66 o 
  -2   4   5        0.00        1.76      2.90 o 
  -1   4   5        6.25        9.38      2.01 o 
   0   4   5       40.85       36.87      3.42 o 
   1   4   5      324.00      341.51      7.93 o 
   2   4   5      117.25      110.74      7.31 o 
   3   4   5       88.37       98.01      5.40 o 
   4   4   5       24.03       20.19      4.27 o 
   5   4   5       24.83       21.32      5.21 o 
   6   4   5       24.09       28.31      5.91 o 
   7   4   5       88.34       83.55      9.36 o 
   8   4   5       12.68        0.83      7.76 o 
 -12   5   5        1.84        8.42      7.21 o 
 -11   5   5       11.35       11.28      6.61 o 
 -10   5   5       10.38       16.32      5.97 o 
  -9   5   5        7.24       11.75      5.62 o 
  -8   5   5      331.16      323.18     14.11 o 
  -7   5   5       75.04       79.47      8.44 o 
  -6   5   5       37.49       41.04      9.63 o 
  -5   5   5       39.24       35.05      4.77 o 
  -4   5   5       19.80       22.88      5.16 o 
  -3   5   5       75.09       68.79      3.94 o 
  -2   5   5      202.55      256.39     12.71 o 
  -1   5   5      380.12      371.25     13.85 o 
   0   5   5      161.60      189.18      7.93 o 
   1   5   5       13.52       11.83      2.72 o 
   2   5   5        5.26        2.73      2.68 o 
   3   5   5      221.95      236.80     12.07 o 
   4   5   5       46.62       40.36     10.18 o 
   5   5   5      137.22      137.82      9.54 o 
   6   5   5       16.10       11.38      5.25 o 
   7   5   5       31.85       26.24      7.05 o 
   8   5   5        0.00        2.44      7.38 o 
 -11   6   5       15.54       16.88      7.23 o 
 -10   6   5        0.06        2.72      5.96 o 
  -9   6   5        0.19        0.51      5.55 o 
  -8   6   5        8.10       13.35      5.64 o 
  -7   6   5      105.21       98.98      9.24 o 
  -6   6   5      396.65      369.31     13.40 o 
  -5   6   5       27.73       28.10      4.29 o 
  -4   6   5      101.78      111.43     10.08 o 
  -3   6   5       35.79       35.21      4.47 o 
  -2   6   5       86.35       78.94      4.39 o 
  -1   6   5       24.12       27.76      5.10 o 
   0   6   5      149.60      151.56      6.05 o 
   1   6   5        9.85        7.59      4.42 o 
   2   6   5       51.89       49.48      6.51 o 
   3   6   5      186.78      178.04     10.73 o 
   4   6   5       47.50       45.08      7.34 o 
   5   6   5        0.46        0.69      4.54 o 
   6   6   5        4.36        7.96      5.34 o 
   7   6   5       11.93       11.99      5.95 o 
 -10   7   5       10.02        9.95      7.30 o 
  -9   7   5        3.38        0.00      6.05 o 
  -8   7   5       57.60       44.19     15.03 o 
  -7   7   5        2.98        4.19      5.76 o 
  -6   7   5      296.80      283.83     14.38 o 
  -5   7   5       76.24       73.41      7.42 o 
  -4   7   5       22.20       28.40      4.73 o 
  -3   7   5        0.06        2.92      3.13 o 
  -2   7   5       58.81       49.60      5.54 o 
  -1   7   5       34.60       31.22      3.53 o 
   0   7   5       54.15       58.54     10.43 o 
   1   7   5        0.01        1.88      3.70 o 
   2   7   5      100.48      116.81     11.76 o 
   3   7   5       26.07       27.64      5.83 o 
   4   7   5        0.15        3.35      5.09 o 
   5   7   5       12.57        9.68      5.72 o 
   6   7   5        0.32        1.71      5.69 o 
  -9   8   5        0.30        3.28      6.69 o 
  -8   8   5       73.03       73.74      9.67 o 
  -7   8   5       20.32       22.56      6.97 o 
  -6   8   5       18.10       34.78      7.23 o 
  -5   8   5        4.99        7.70      5.16 o 
  -4   8   5       27.49       20.40      4.97 o 
  -3   8   5       27.72       26.91      5.43 o 
  -2   8   5       36.18       40.20      6.19 o 
  -1   8   5       63.39       75.93     12.55 o 
   0   8   5       18.08       11.77      5.80 o 
   1   8   5        8.85       16.97      5.45 o 
   2   8   5        9.82       13.42      5.27 o 
   3   8   5       17.83       21.13      6.60 o 
   4   8   5        1.97        3.76      5.57 o 
   5   8   5        3.10        3.68      6.51 o 
  -8   9   5      100.32      120.17     12.45 o 
  -7   9   5        5.70        5.12      6.80 o 
  -6   9   5        7.79       11.83      6.66 o 
  -5   9   5        2.62        3.95      6.05 o 
  -4   9   5        0.18        2.36      6.20 o 
  -3   9   5       16.99       18.18      6.33 o 
  -2   9   5        8.43       12.48      5.34 o 
  -1   9   5        1.01        0.86      5.67 o 
   0   9   5       23.47       13.94      6.72 o 
   1   9   5       52.89       32.34      7.90 o 
   2   9   5        4.77        5.57      7.29 o 
   3   9   5       38.08       35.64      7.42 o 
  -5  10   5       26.87       32.38      9.74 o 
  -4  10   5       77.59       89.48     12.41 o 
  -3  10   5       21.26       17.36      6.81 o 
  -2  10   5       18.80       28.62     13.35 o 
  -1  10   5        4.65        8.00      7.16 o 
   0  10   5       21.16       13.99      7.90 o 
   1  10   5       33.88       33.30      9.17 o 
 -13   0   6        3.38        4.62     18.48 o 
 -12   0   6       50.26       76.71     13.03 o 
 -11   0   6       74.34       55.73     12.26 o 
 -10   0   6      532.22      608.85     51.02 o 
  -9   0   6       34.09       33.23      7.11 o 
  -8   0   6      568.05      583.43     21.83 o 
  -7   0   6      160.57      175.34     10.09 o 
  -6   0   6      118.19      127.99     19.95 o 
  -5   0   6      206.06      196.77      8.08 o 
  -4   0   6      147.66      183.79      8.26 o 
  -3   0   6     1176.22     1084.70     28.36 o 
  -2   0   6      611.11      590.17     20.40 o 
  -1   0   6     1344.01     1503.29     43.24 o 
   0   0   6      444.97      379.39     43.95 o 
   1   0   6      615.32      667.28     15.44 o 
   2   0   6      356.10      372.01     12.86 o 
   3   0   6      231.28      226.74      9.41 o 
   4   0   6        8.42       29.26      6.74 o 
   5   0   6       98.23       81.69      9.66 o 
   6   0   6       25.17       13.52      8.39 o 
   7   0   6       61.87       58.90     21.00 o 
   8   0   6        3.51       10.42     10.08 o 
 -13   1   6        4.03        7.95      8.41 o 
 -12   1   6      266.14      264.06     21.30 o 
 -11   1   6        2.07        4.91      5.17 o 
 -10   1   6       17.69       19.88      4.51 o 
  -9   1   6       60.12       55.80      5.60 o 
  -8   1   6        0.11        0.50      2.23 o 
  -7   1   6      151.20      170.44      7.05 o 
  -6   1   6      416.62      408.70     10.91 o 
  -5   1   6      802.90      813.67     14.92 o 
  -4   1   6     1109.27     1188.23     17.06 o 
  -3   1   6      665.53      679.97     18.13 o 
  -2   1   6      382.76      373.60     11.47 o 
  -1   1   6     1582.00     1448.34     29.00 o 
   0   1   6       24.47       20.54      2.00 o 
   1   1   6       71.88       80.29      3.79 o 
   2   1   6        0.45        0.51      1.77 o 
   3   1   6      294.23      270.07      9.32 o 
   4   1   6        9.19        7.09      3.00 o 
   5   1   6      618.73      655.80     26.03 o 
   6   1   6       45.00       44.54      6.96 o 
   7   1   6       87.29       75.45     12.69 o 
   8   1   6        0.59        1.63      5.47 o 
 -13   2   6       57.17       68.03     14.15 o 
 -12   2   6       23.17       16.48      6.86 o 
 -11   2   6       82.73       90.97      8.83 o 
 -10   2   6      207.06      202.67     12.44 o 
  -9   2   6        4.11        5.58      3.40 o 
  -8   2   6        0.24        0.95      2.46 o 
  -7   2   6       54.43       51.26      4.97 o 
  -6   2   6      751.16      801.95     13.32 o 
  -5   2   6      472.41      442.58      9.62 o 
  -4   2   6      180.01      205.77      4.47 o 
  -3   2   6      110.15       93.81      5.68 o 
  -2   2   6      102.63       90.85      4.69 o 
  -1   2   6      946.99      914.19     15.12 o 
   0   2   6      453.72      454.48      8.48 o 
   1   2   6      389.47      421.39     13.07 o 
   2   2   6       10.68       11.77      2.09 o 
   3   2   6       15.78       14.26      2.60 o 
   4   2   6       29.21       24.23      5.57 o 
   5   2   6        4.07        5.32      2.88 o 
   6   2   6       68.68       66.65      8.17 o 
   7   2   6       64.54       48.70      8.81 o 
   8   2   6        1.41        3.44      7.13 o 
 -13   3   6        0.70        6.41      8.79 o 
 -12   3   6        1.66       11.61      6.28 o 
 -11   3   6        6.62       10.76      5.84 o 
 -10   3   6       25.98       32.40      6.85 o 
  -9   3   6       39.04       44.32      7.29 o 
  -8   3   6       18.74       22.65      3.51 o 
  -7   3   6        2.61        4.01      1.88 o 
  -6   3   6        1.02        5.14      1.76 o 
  -5   3   6      222.61      243.13      6.51 o 
  -4   3   6      212.85      210.26      6.84 o 
  -3   3   6      650.88      693.97      8.63 o 
  -2   3   6      504.72      482.14     14.56 o 
  -1   3   6       81.74       87.06      5.82 o 
   0   3   6       55.16       66.18      3.44 o 
   1   3   6        7.05        5.07      1.58 o 
   2   3   6        4.92       10.04      3.02 o 
   3   3   6       83.85       96.64      8.16 o 
   4   3   6       12.12       11.88      4.30 o 
   5   3   6      434.14      449.70     13.33 o 
   6   3   6        3.98        3.01      4.30 o 
   7   3   6       20.90       30.62      8.42 o 
   8   3   6        7.67       10.85      8.60 o 
 -13   4   6       15.17       18.30      7.99 o 
 -12   4   6        1.83        5.39      6.63 o 
 -11   4   6        5.37        6.40      5.77 o 
 -10   4   6        5.61        9.07      5.63 o 
  -9   4   6       15.42        7.71      4.71 o 
  -8   4   6      598.19      552.99     17.66 o 
  -7   4   6      214.20      216.27      8.10 o 
  -6   4   6        5.08        5.52      2.48 o 
  -5   4   6      181.16      168.80      6.88 o 
  -4   4   6       13.92       15.35      3.32 o 
  -3   4   6      379.51      379.72     12.56 o 
  -2   4   6      754.35      765.24     14.73 o 
  -1   4   6      190.37      193.10      6.61 o 
   0   4   6        9.12        3.76      2.59 o 
   1   4   6      228.94      245.12      8.20 o 
   2   4   6       16.86       17.59      5.38 o 
   3   4   6      128.75      125.79      7.99 o 
   4   4   6       82.25       93.19      9.21 o 
   5   4   6        0.89        2.16      4.40 o 
   6   4   6        1.03        1.98      4.45 o 
   7   4   6       10.99        7.98      7.64 o 
   8   4   6        5.97        2.70      7.80 o 
 -12   5   6       46.90       41.67      8.53 o 
 -11   5   6        0.64        8.16      6.65 o 
 -10   5   6       13.53       12.07      5.82 o 
  -9   5   6        0.29        1.20      4.83 o 
  -8   5   6      212.54      196.08     12.67 o 
  -7   5   6       16.10       14.72      4.37 o 
  -6   5   6       66.29       77.77      8.68 o 
  -5   5   6       22.11       28.30      3.77 o 
  -4   5   6       55.61       70.61      8.36 o 
  -3   5   6      577.49      595.69     20.53 o 
  -2   5   6       35.91       46.35      4.36 o 
  -1   5   6       23.62       23.69      4.26 o 
   0   5   6      227.16      240.50     11.00 o 
   1   5   6       74.43       71.10      7.87 o 
   2   5   6        4.77        1.51      3.68 o 
   3   5   6       50.94       39.69      7.76 o 
   4   5   6        3.20        4.94      4.64 o 
   5   5   6        6.38        7.72      5.06 o 
   6   5   6        2.17        7.91      5.88 o 
   7   5   6       28.17       34.68      8.18 o 
 -11   6   6        5.52       15.95      7.37 o 
 -10   6   6        4.24        2.68      6.12 o 
  -9   6   6       20.81       14.09      6.73 o 
  -8   6   6      235.06      223.14     12.80 o 
  -7   6   6        5.49        3.05      4.97 o 
  -6   6   6      137.86      144.52      8.54 o 
  -5   6   6       10.93        7.75      3.59 o 
  -4   6   6       64.29       47.10     11.30 o 
  -3   6   6        8.28        5.47      2.69 o 
  -2   6   6       23.77       20.76      4.94 o 
  -1   6   6        1.74        1.90      2.54 o 
   0   6   6        1.77        1.15      3.09 o 
   1   6   6       13.46       12.23      4.73 o 
   2   6   6       46.00       36.33      6.09 o 
   3   6   6       13.68       11.01      5.40 o 
   4   6   6       50.84       47.76      7.53 o 
   5   6   6        2.48        4.31      5.40 o 
   6   6   6        4.06        7.94      5.73 o 
 -11   7   6        2.18        4.54      6.72 o 
 -10   7   6       18.20       17.80      7.61 o 
  -9   7   6        0.08        1.17      5.40 o 
  -8   7   6       18.84        9.88      6.08 o 
  -7   7   6       11.69       16.02      6.02 o 
  -6   7   6      205.03      199.13     14.43 o 
  -5   7   6        0.88        2.26      3.63 o 
  -4   7   6        5.38        9.14      3.76 o 
  -3   7   6        7.07        3.83      3.75 o 
  -2   7   6       33.82       33.92      4.72 o 
  -1   7   6       68.47       73.92      6.68 o 
   0   7   6        6.42       11.11      4.00 o 
   1   7   6       50.05       44.58      5.56 o 
   2   7   6       25.02       23.81      5.80 o 
   3   7   6       14.05        9.50      5.94 o 
   4   7   6        2.07        9.93      6.08 o 
   5   7   6       52.99       52.76      8.83 o 
  -9   8   6        6.24        4.92      6.94 o 
  -8   8   6       71.99       41.51      8.39 o 
  -7   8   6       82.31       76.82     13.27 o 
  -6   8   6      156.11      147.36     11.21 o 
  -5   8   6       29.68       28.63      5.20 o 
  -4   8   6        2.45        4.13      4.20 o 
  -3   8   6        0.15        1.34      3.82 o 
  -2   8   6        3.33       12.88      4.60 o 
  -1   8   6      143.98      146.07     10.72 o 
   0   8   6       93.27       86.75     10.15 o 
   1   8   6       35.93       27.21      5.84 o 
   2   8   6       13.75        7.59      5.89 o 
   3   8   6       45.95       49.89      8.05 o 
   4   8   6        7.99        7.31      6.65 o 
  -8   9   6       34.37       49.75     10.87 o 
  -7   9   6        0.33       16.71      8.91 o 
  -6   9   6      126.10      139.59     12.66 o 
  -5   9   6       36.71       43.69      9.88 o 
  -4   9   6       15.75       14.68      7.58 o 
  -3   9   6       19.89       14.10      5.54 o 
  -2   9   6       94.61       93.43     14.50 o 
  -1   9   6       38.78       38.17     14.24 o 
   0   9   6        0.07        6.92      6.38 o 
   1   9   6        0.11        0.45      6.61 o 
   2   9   6       19.08       18.58      6.63 o 
   3   9   6        6.89        7.32      6.32 o 
  -5  10   6        6.73        6.39     10.84 o 
  -4  10   6       43.89       49.87     13.06 o 
  -3  10   6       18.93       17.64      7.83 o 
  -2  10   6        0.02        0.42      8.06 o 
  -1  10   6        1.28        0.00      8.13 o 
   0  10   6        1.73        0.72      8.37 o 
 -14   1   7       13.10       19.24     14.34 o 
 -13   1   7        4.09        8.32      8.14 o 
 -12   1   7        1.00        5.89      6.90 o 
 -11   1   7        0.03        2.31      4.36 o 
 -10   1   7       98.79       99.51      7.91 o 
  -9   1   7       43.01       49.34      4.82 o 
  -8   1   7       56.94       43.89      7.86 o 
  -7   1   7       62.03       63.30      4.83 o 
  -6   1   7      130.67      142.16     10.89 o 
  -5   1   7      539.47      537.31      9.58 o 
  -4   1   7       55.63       45.36      4.29 o 
  -3   1   7      446.83      443.85      7.01 o 
  -2   1   7       78.21       84.66      6.19 o 
  -1   1   7       14.91       16.65      4.36 o 
   0   1   7       93.79       94.12     13.70 o 
   1   1   7      925.09      980.21     11.73 o 
   2   1   7       25.73       33.08      5.96 o 
   3   1   7       31.83       17.27      4.11 o 
   4   1   7        0.04        2.81      3.01 o 
   5   1   7       16.97       19.42      6.97 o 
   6   1   7       26.93       24.69      6.39 o 
   7   1   7        6.96        9.92      6.23 o 
   8   1   7       10.94        5.43      7.87 o 
 -13   2   7       17.26       10.44     12.81 o 
 -12   2   7        0.60        5.43      6.27 o 
 -11   2   7        9.68        6.12      5.39 o 
 -10   2   7      280.14      279.51     13.25 o 
  -9   2   7      125.69      125.99      5.78 o 
  -8   2   7       20.43       23.41      3.43 o 
  -7   2   7       10.67       12.33      2.10 o 
  -6   2   7       36.27       41.24      4.30 o 
  -5   2   7      110.47      123.44      4.63 o 
  -4   2   7      120.23      129.63      5.68 o 
  -3   2   7       81.54       99.34      6.78 o 
  -2   2   7       47.81       32.74      4.26 o 
  -1   2   7       18.46       16.45      3.36 o 
   0   2   7       46.18       53.36      2.97 o 
   1   2   7      118.99      116.84      7.37 o 
   2   2   7       87.37       93.94      7.33 o 
   3   2   7       35.85       20.75      2.50 o 
   4   2   7       41.08       41.33      4.72 o 
   5   2   7       15.77       13.91      5.64 o 
   6   2   7       17.88       19.13      6.11 o 
   7   2   7       30.06       33.62      9.26 o 
   8   2   7        2.74        5.76      8.59 o 
 -13   3   7       17.46       11.65      7.66 o 
 -12   3   7       13.30        9.51      6.37 o 
 -11   3   7        3.93        6.11      5.09 o 
 -10   3   7      478.67      453.34     17.52 o 
  -9   3   7      241.41      223.81     11.17 o 
  -8   3   7      289.26      290.29     10.19 o 
  -7   3   7      176.62      173.24      6.14 o 
  -6   3   7       19.16       11.04      3.45 o 
  -5   3   7       36.19       32.75      2.75 o 
  -4   3   7      201.34      215.28      7.82 o 
  -3   3   7      441.31      428.20     12.48 o 
  -2   3   7        8.07        6.35      2.07 o 
  -1   3   7       29.57       42.12      4.47 o 
   0   3   7       94.63       96.67      3.21 o 
   1   3   7     1082.59     1140.87     21.72 o 
   2   3   7       48.20       56.32      4.21 o 
   3   3   7       90.11       94.59      7.22 o 
   4   3   7      120.33      118.83      6.72 o 
   5   3   7       46.02       57.66      8.66 o 
   6   3   7        3.78        2.95      6.28 o 
   7   3   7       30.51       28.05      8.95 o 
 -13   4   7        1.24        4.71      6.53 o 
 -12   4   7        0.03        1.39      6.03 o 
 -11   4   7        8.99        5.05      6.00 o 
 -10   4   7      155.61      144.79     11.14 o 
  -9   4   7       11.58       14.79      4.72 o 
  -8   4   7       10.99        5.79      2.98 o 
  -7   4   7        2.56        3.94      3.40 o 
  -6   4   7        0.05        0.84      2.37 o 
  -5   4   7       64.81       71.75      4.01 o 
  -4   4   7      272.00      275.78      8.55 o 
  -3   4   7        6.54        7.17      2.34 o 
  -2   4   7       57.00       70.48      5.31 o 
  -1   4   7       77.81       83.51      4.53 o 
   0   4   7      223.82      235.35      7.71 o 
   1   4   7       12.78        8.96      2.76 o 
   2   4   7        0.03        2.29      3.20 o 
   3   4   7      167.51      161.80     13.42 o 
   4   4   7       21.77       25.74      5.46 o 
   5   4   7        0.28        3.04      4.35 o 
   6   4   7        0.19        4.78      5.05 o 
   7   4   7       81.21       89.79     11.79 o 
 -12   5   7        2.64        1.18      6.26 o 
 -11   5   7       19.25       35.83      7.47 o 
 -10   5   7       68.17       62.01     10.65 o 
  -9   5   7       48.98       50.90      7.22 o 
  -8   5   7      194.15      189.77     11.45 o 
  -7   5   7        3.65        7.18      3.12 o 
  -6   5   7       41.50       45.23      5.85 o 
  -5   5   7       46.48       56.21      4.29 o 
  -4   5   7        0.54        1.03      2.85 o 
  -3   5   7        4.59        8.33      2.21 o 
  -2   5   7        0.42        2.66      2.05 o 
  -1   5   7       41.08       44.16      4.38 o 
   0   5   7       16.01       14.74      3.93 o 
   1   5   7      165.96      171.03      7.73 o 
   2   5   7       70.45       53.98      7.33 o 
   3   5   7      371.29      429.18     18.97 o 
   4   5   7        3.50        5.01      4.00 o 
   5   5   7       21.00       22.25      6.35 o 
   6   5   7       10.78        5.87      6.35 o 
 -12   6   7        4.18        8.31      7.84 o 
 -11   6   7        0.56        2.93      6.15 o 
 -10   6   7        2.73        3.66      5.83 o 
  -9   6   7        5.74        4.77      5.48 o 
  -8   6   7        0.77        3.38      5.23 o 
  -7   6   7       32.83       27.94      4.61 o 
  -6   6   7        0.50        1.24      3.35 o 
  -5   6   7       18.72       13.85      3.78 o 
  -4   6   7        9.87        7.13      3.56 o 
  -3   6   7       46.71       54.07      4.84 o 
  -2   6   7       80.09       89.09      7.92 o 
  -1   6   7       76.11       79.34      6.22 o 
   0   6   7       33.08       28.89      4.62 o 
   1   6   7       94.76      103.04      7.12 o 
   2   6   7       22.43       17.86      5.03 o 
   3   6   7      102.30      120.21      9.58 o 
   4   6   7        5.35       15.77      5.93 o 
   5   6   7        0.01        3.64      5.52 o 
   6   6   7        0.04        2.18      5.99 o 
 -11   7   7        0.02        0.00      7.36 o 
 -10   7   7        9.67       10.60      7.99 o 
  -9   7   7        7.25        7.55      7.42 o 
  -8   7   7       98.97       89.57      9.22 o 
  -7   7   7      118.20      108.68     11.07 o 
  -6   7   7        2.15        2.45      3.98 o 
  -5   7   7       43.00       40.12      6.41 o 
  -4   7   7        0.24        0.39      3.33 o 
  -3   7   7       17.57       17.50      5.95 o 
  -2   7   7       62.96       62.47      6.14 o 
  -1   7   7      196.00      195.30     12.35 o 
   0   7   7       10.50       16.03      4.25 o 
   1   7   7        0.17        2.47      4.30 o 
   2   7   7        0.04        1.29      4.60 o 
   3   7   7        1.49        3.20      5.11 o 
   4   7   7        0.52        2.44      5.56 o 
   5   7   7        0.54        6.20      6.44 o 
 -10   8   7        7.01        9.57      9.04 o 
  -9   8   7        4.34        1.36      7.90 o 
  -8   8   7       12.41        2.73      9.20 o 
  -7   8   7       64.75       63.20     10.48 o 
  -6   8   7       32.01       31.39      8.07 o 
  -5   8   7       30.12       33.84      7.76 o 
  -4   8   7        1.74        6.24      5.07 o 
  -3   8   7       25.26       20.22      5.24 o 
  -2   8   7       20.84       16.96      5.39 o 
  -1   8   7       36.50       46.38      8.46 o 
   0   8   7        2.52        2.82      5.40 o 
   1   8   7        0.07        3.07      4.95 o 
   2   8   7        0.17        1.22      4.47 o 
   3   8   7        1.72        6.39      6.16 o 
   4   8   7        3.58        9.20      6.41 o 
  -8   9   7       30.81       27.66     14.46 o 
  -7   9   7        0.25        1.66      9.05 o 
  -6   9   7        9.08       17.17      8.46 o 
  -5   9   7        1.38        1.66      5.31 o 
  -4   9   7        0.08        1.59      5.98 o 
  -3   9   7       14.96        9.77      6.54 o 
  -2   9   7        7.20        0.42      6.34 o 
  -1   9   7        0.07        6.24      7.61 o 
   0   9   7       25.27       24.43      9.98 o 
   1   9   7       24.95       12.99      9.16 o 
   2   9   7        0.02        5.12      7.12 o 
  -5  10   7        2.29        3.86     10.64 o 
  -4  10   7        0.10        7.11      7.66 o 
  -3  10   7       26.04       18.73     10.29 o 
  -2  10   7       27.62       23.07     17.01 o 
  -1  10   7       10.43       15.86      9.57 o 
 -14   0   8       44.08       42.41     21.84 o 
 -13   0   8        5.62       18.48     16.80 o 
 -12   0   8        6.38       12.78      8.46 o 
 -11   0   8        0.01        1.90      5.18 o 
 -10   0   8      154.25      151.51      8.97 o 
  -9   0   8       23.37       39.18      9.53 o 
  -8   0   8      443.85      464.67     22.26 o 
  -7   0   8     2341.84     2374.03     50.58 o 
  -6   0   8      988.31     1083.75     24.85 o 
  -5   0   8     1280.53     1266.50     25.44 o 
  -4   0   8      199.89      188.38      7.25 o 
  -3   0   8      887.94      935.66     21.65 o 
  -2   0   8        9.11       13.56      2.36 o 
  -1   0   8     3735.98     3794.69     60.64 o 
   0   0   8      180.15      192.08     10.04 o 
   1   0   8       48.36       92.10      9.40 o 
   2   0   8        5.22        8.62      4.10 o 
   3   0   8      772.55      802.99     30.44 o 
   4   0   8      181.61      184.06     18.06 o 
   5   0   8        1.12        0.70      6.39 o 
   6   0   8        0.13        0.00      7.10 o 
   7   0   8        5.25        4.40      8.71 o 
 -14   1   8       18.46       14.08      9.00 o 
 -13   1   8       21.38       24.29      8.16 o 
 -12   1   8      581.75      640.78     20.97 o 
 -11   1   8      142.48      136.17     15.82 o 
 -10   1   8        8.75       10.55      3.72 o 
  -9   1   8       13.59       13.93      4.26 o 
  -8   1   8       29.14       39.05      6.56 o 
  -7   1   8       85.22       80.45      4.35 o 
  -6   1   8      414.08      405.44      7.58 o 
  -5   1   8      375.73      382.26     13.83 o 
  -4   1   8       11.34        7.50      2.06 o 
  -3   1   8     1087.26     1112.19     12.66 o 
  -2   1   8      518.36      549.40      7.85 o 
  -1   1   8     1552.24     1689.01     35.11 o 
   0   1   8      111.13      102.28      4.44 o 
   1   1   8      186.01      191.92      7.20 o 
   2   1   8       43.69       46.04      6.29 o 
   3   1   8      108.10      121.83      5.62 o 
   4   1   8        6.41       14.64      5.09 o 
   5   1   8      450.19      460.95     16.85 o 
   6   1   8       71.18       50.66      7.56 o 
   7   1   8        0.66        3.22      6.03 o 
 -14   2   8        4.56        9.99      9.43 o 
 -13   2   8        5.38        7.48      6.12 o 
 -12   2   8        0.87        1.66      5.31 o 
 -11   2   8       13.53        6.71      5.79 o 
 -10   2   8      132.56      137.84      8.36 o 
  -9   2   8        0.46        1.66      2.87 o 
  -8   2   8       94.62       85.96      5.67 o 
  -7   2   8       59.51       61.44      4.84 o 
  -6   2   8      190.40      227.20      8.11 o 
  -5   2   8       20.40       17.98      3.44 o 
  -4   2   8       89.50       86.45      4.20 o 
  -3   2   8       54.46       52.94      5.58 o 
  -2   2   8       46.13       61.57      2.37 o 
  -1   2   8      284.76      334.36     13.72 o 
   0   2   8        1.48        6.79      4.54 o 
   1   2   8       10.71        5.84      3.37 o 
   2   2   8        8.45        7.40      2.87 o 
   3   2   8      666.43      657.52     17.00 o 
   4   2   8        3.16        4.44      3.53 o 
   5   2   8      115.50      118.48     10.06 o 
   6   2   8        0.71        0.84      5.64 o 
   7   2   8        1.94        5.25      8.60 o 
 -13   3   8       11.65       12.14      7.83 o 
 -12   3   8       44.09       45.45     15.33 o 
 -11   3   8        9.95        4.43      5.24 o 
 -10   3   8        5.05        2.94      4.29 o 
  -9   3   8        0.01        0.95      2.96 o 
  -8   3   8       31.34       37.46      5.48 o 
  -7   3   8       23.11       23.14      4.95 o 
  -6   3   8        6.41        9.06      3.13 o 
  -5   3   8      992.76     1036.02     18.31 o 
  -4   3   8      473.68      501.25     15.43 o 
  -3   3   8      652.99      613.94     18.34 o 
  -2   3   8       13.15       15.69      3.13 o 
  -1   3   8      109.95      119.45      5.87 o 
   0   3   8       68.54       73.45      3.57 o 
   1   3   8        0.02        3.11      2.93 o 
   2   3   8        0.20        3.40      3.10 o 
   3   3   8        7.01       10.92      2.71 o 
   4   3   8       80.34       81.91      6.68 o 
   5   3   8       63.87       50.63      7.63 o 
   6   3   8        0.50        0.00      6.99 o 
   7   3   8       15.62        9.05      9.15 o 
 -13   4   8       18.53       21.09      7.80 o 
 -12   4   8        9.90        6.44      6.23 o 
 -11   4   8        5.14        4.00      5.81 o 
 -10   4   8       31.60       37.67      6.87 o 
  -9   4   8        0.51        1.67      3.47 o 
  -8   4   8        1.14        4.59      3.22 o 
  -7   4   8       82.80       65.84      4.96 o 
  -6   4   8       82.95       83.27      3.68 o 
  -5   4   8      643.84      648.28     14.76 o 
  -4   4   8      178.37      202.79      8.04 o 
  -3   4   8       29.29       21.86      2.79 o 
  -2   4   8       41.07       47.33      3.96 o 
  -1   4   8      238.60      268.96      8.18 o 
   0   4   8       16.81       22.82      3.16 o 
   1   4   8       22.66       19.55      4.22 o 
   2   4   8      115.14      121.71      7.79 o 
   3   4   8       16.06        9.27      4.25 o 
   4   4   8        2.71        2.11      4.64 o 
   5   4   8       28.74       30.79      6.28 o 
   6   4   8        0.86        0.67      6.94 o 
 -12   5   8       46.46       56.19     10.81 o 
 -11   5   8        0.93        5.43      5.89 o 
 -10   5   8       20.27       13.81      6.00 o 
  -9   5   8       71.92       41.51     14.51 o 
  -8   5   8       49.09       42.27      4.59 o 
  -7   5   8        8.71        9.53      3.38 o 
  -6   5   8        3.68        6.07      2.96 o 
  -5   5   8       68.59       64.07      5.22 o 
  -4   5   8      130.26      136.06      6.42 o 
  -3   5   8      495.61      536.25     10.66 o 
  -2   5   8       32.76       31.98      4.05 o 
  -1   5   8      391.44      439.80      9.51 o 
   0   5   8       13.41       17.32      4.26 o 
   1   5   8        0.60        5.18      2.94 o 
   2   5   8       11.47        7.92      4.74 o 
   3   5   8        5.86        5.60      4.20 o 
   4   5   8        0.04        7.24      5.43 o 
   5   5   8       16.20       15.02      7.15 o 
   6   5   8        1.90        2.87      6.41 o 
 -12   6   8        6.46        5.09      8.08 o 
 -11   6   8       15.52       14.24      8.06 o 
 -10   6   8        0.21        0.28      6.46 o 
  -9   6   8       38.43       30.09     12.11 o 
  -8   6   8      113.96      112.32     11.89 o 
  -7   6   8       77.87       74.90     12.32 o 
  -6   6   8        2.77       15.30      6.30 o 
  -5   6   8        0.85        2.57      3.54 o 
  -4   6   8       23.77       25.42      4.91 o 
  -3   6   8       18.69       21.87      4.01 o 
  -2   6   8       67.14       65.06      7.22 o 
  -1   6   8        0.61        0.81      3.23 o 
   0   6   8        8.17        7.86      4.28 o 
   1   6   8      257.76      243.61     11.88 o 
   2   6   8        3.99        6.32      4.89 o 
   3   6   8        4.03        4.57      5.22 o 
   4   6   8        1.23        3.60      5.06 o 
   5   6   8        0.44        1.36      5.54 o 
 -11   7   8        4.71        5.91      8.54 o 
 -10   7   8       10.45        5.03      9.62 o 
  -9   7   8        3.22        0.42      6.36 o 
  -8   7   8        0.02        1.15      6.05 o 
  -7   7   8        0.00        2.32      4.23 o 
  -6   7   8       22.12       12.16      5.28 o 
  -5   7   8       43.08       38.09      9.60 o 
  -4   7   8        2.29        6.24      4.28 o 
  -3   7   8       41.08       29.59      6.24 o 
  -2   7   8       59.20       64.21      6.74 o 
  -1   7   8        0.01       12.17      4.61 o 
   0   7   8        0.88        1.33      4.60 o 
   1   7   8        7.56       11.09      5.73 o 
   2   7   8       19.41       16.48      5.92 o 
   3   7   8        7.23        7.48      5.74 o 
   4   7   8        8.16        5.27      5.95 o 
 -10   8   8        0.47        2.26      8.01 o 
  -9   8   8       18.17        5.34      7.63 o 
  -8   8   8       19.90       10.61      7.40 o 
  -7   8   8        0.29        0.13      6.91 o 
  -6   8   8       15.69       16.60      5.89 o 
  -5   8   8        2.77        9.40      6.05 o 
  -4   8   8        9.34       14.08      5.19 o 
  -3   8   8       50.13       53.26      7.84 o 
  -2   8   8       16.37       12.51      7.36 o 
  -1   8   8        8.12        4.41      6.96 o 
   0   8   8       28.06       25.15      6.90 o 
   1   8   8       95.15      109.48     12.64 o 
   2   8   8        4.12        8.14      6.57 o 
   3   8   8       24.60       19.40      7.90 o 
  -8   9   8        5.45       11.97      8.40 o 
  -7   9   8       18.24       26.93      9.26 o 
  -6   9   8        1.58        4.41      7.30 o 
  -5   9   8        0.26        1.93      5.75 o 
  -4   9   8        0.29        1.44      6.32 o 
  -3   9   8       30.83       13.81      8.17 o 
  -2   9   8        0.40        5.18      7.97 o 
  -1   9   8        1.03       11.91      8.17 o 
   0   9   8        0.87        4.10      8.58 o 
   1   9   8        2.59        3.06      8.27 o 
  -4  10   8        0.27        0.42      8.58 o 
  -3  10   8       12.53        8.13      8.98 o 
  -2  10   8        0.76        3.68      9.19 o 
 -14   1   9       27.67       25.58      9.58 o 
 -13   1   9        3.90       13.51      6.58 o 
 -12   1   9        1.28        1.09      5.59 o 
 -11   1   9        7.19        6.29      3.64 o 
 -10   1   9       25.21       24.87      5.88 o 
  -9   1   9      130.81      136.82      7.83 o 
  -8   1   9       83.39       84.20      6.09 o 
  -7   1   9       67.27       57.41      4.19 o 
  -6   1   9       76.70       72.46      3.78 o 
  -5   1   9      606.50      626.13     11.93 o 
  -4   1   9      603.40      615.07     10.55 o 
  -3   1   9        1.77        3.19      1.93 o 
  -2   1   9      253.20      251.54      8.57 o 
  -1   1   9      122.87      127.14      7.88 o 
   0   1   9       44.37       43.77      8.23 o 
   1   1   9      107.39      132.55      7.18 o 
   2   1   9        4.63        5.92      3.49 o 
   3   1   9        0.53        2.70      2.96 o 
   4   1   9       80.37       76.87     10.43 o 
   5   1   9       44.54       40.66      7.59 o 
   6   1   9        0.25        2.28      5.81 o 
 -14   2   9       29.00       32.56     11.73 o 
 -13   2   9        0.42        1.35      6.28 o 
 -12   2   9       22.20       22.45      6.44 o 
 -11   2   9       28.84       26.98      5.12 o 
 -10   2   9       59.55       60.87      7.57 o 
  -9   2   9       74.02       77.46      6.55 o 
  -8   2   9        0.23        4.04      2.63 o 
  -7   2   9        0.01        5.10      2.42 o 
  -6   2   9        1.31        5.08      1.73 o 
  -5   2   9      638.66      663.01     12.94 o 
  -4   2   9        0.58        0.46      1.88 o 
  -3   2   9     2144.71     2280.61     48.68 o 
  -2   2   9        0.93        1.86      2.54 o 
  -1   2   9      467.83      451.91      7.74 o 
   0   2   9       93.91      100.76      4.77 o 
   1   2   9      112.43      115.03      5.25 o 
   2   2   9       26.31       27.09      6.82 o 
   3   2   9      258.87      265.19     12.10 o 
   4   2   9        0.02        3.60      4.70 o 
   5   2   9       73.32       69.72      8.01 o 
   6   2   9       10.27       16.64     10.95 o 
 -14   3   9       49.83       32.12     13.41 o 
 -13   3   9       11.32       19.80      7.94 o 
 -12   3   9       13.37       20.70      6.98 o 
 -11   3   9        0.02        4.37      5.45 o 
 -10   3   9      164.31      150.49      8.07 o 
  -9   3   9       67.41       69.42      5.70 o 
  -8   3   9       46.63       52.92      3.75 o 
  -7   3   9       95.85       87.68      5.21 o 
  -6   3   9       57.07       61.01      5.05 o 
  -5   3   9      112.14      123.50      6.59 o 
  -4   3   9      105.01      111.44      7.32 o 
  -3   3   9       99.36      103.97      6.34 o 
  -2   3   9      143.38      155.71      5.37 o 
  -1   3   9       71.57       99.00      4.87 o 
   0   3   9        1.60        1.84      2.08 o 
   1   3   9      871.04      877.90     19.25 o 
   2   3   9        0.20        3.94      3.58 o 
   3   3   9      287.81      318.92     11.61 o 
   4   3   9       10.08        6.78      4.25 o 
   5   3   9       74.24       90.91     12.54 o 
   6   3   9        0.02        0.00      7.84 o 
 -13   4   9        7.49        7.74      7.27 o 
 -12   4   9        0.81        4.87      6.82 o 
 -11   4   9      146.25      137.64     12.59 o 
 -10   4   9      140.21      116.07     11.31 o 
  -9   4   9      104.45      109.29      7.94 o 
  -8   4   9        1.26        0.56      3.88 o 
  -7   4   9        6.06       11.20      4.32 o 
  -6   4   9        1.67        4.62      2.56 o 
  -5   4   9       20.04       18.31      3.17 o 
  -4   4   9       30.54       34.40      3.02 o 
  -3   4   9      107.71      132.79     12.86 o 
  -2   4   9       29.29       29.72      3.84 o 
  -1   4   9        0.09        1.30      2.33 o 
   0   4   9        8.33       10.33      4.01 o 
   1   4   9      112.19      105.10      7.28 o 
   2   4   9        7.92        5.90      3.26 o 
   3   4   9        1.15        2.73      4.87 o 
   4   4   9        3.51        6.39      4.87 o 
   5   4   9        1.45        2.76      5.06 o 
   6   4   9        7.06       13.69      9.36 o 
 -13   5   9        1.32        0.84      7.59 o 
 -12   5   9        0.36        0.00      8.61 o 
 -11   5   9        0.06        3.32      7.01 o 
 -10   5   9       37.39       30.53      8.01 o 
  -9   5   9      167.37      160.72     10.37 o 
  -8   5   9       17.48       19.74      5.21 o 
  -7   5   9      221.19      218.81     11.13 o 
  -6   5   9       62.67       64.54      7.02 o 
  -5   5   9       60.92       57.15      5.67 o 
  -4   5   9       20.67       21.05      3.10 o 
  -3   5   9       19.61       21.15      5.52 o 
  -2   5   9       13.62       12.42      3.85 o 
  -1   5   9        1.89        0.92      2.85 o 
   0   5   9       50.23       40.99      4.12 o 
   1   5   9       35.21       34.63      8.04 o 
   2   5   9       89.93       81.29      8.61 o 
   3   5   9       11.63       13.71      6.00 o 
   4   5   9        0.83        4.83      5.36 o 
   5   5   9        8.89       15.14      5.98 o 
 -12   6   9        6.56        8.85      7.85 o 
 -11   6   9        0.10        3.00      6.93 o 
 -10   6   9       13.29       13.52      9.42 o 
  -9   6   9       13.07        6.47      6.90 o 
  -8   6   9        6.67        4.74      4.30 o 
  -7   6   9        3.51        4.76      4.37 o 
  -6   6   9       21.71       26.73      5.87 o 
  -5   6   9       30.37       40.68      8.89 o 
  -4   6   9       25.89       19.83      5.60 o 
  -3   6   9      212.92      187.96     11.11 o 
  -2   6   9       42.24       31.71      4.68 o 
  -1   6   9        6.72        7.73      5.00 o 
   0   6   9        0.41        2.22      4.63 o 
   1   6   9       97.05      102.41     10.47 o 
   2   6   9        3.67        1.86      5.23 o 
   3   6   9        0.94        7.33      6.36 o 
   4   6   9        0.00        2.02      5.97 o 
 -11   7   9       10.93       10.73     11.13 o 
 -10   7   9        3.73       15.17      8.67 o 
  -9   7   9        0.96        0.14      6.21 o 
  -8   7   9        4.51        2.87      5.99 o 
  -7   7   9        1.29        2.37      5.15 o 
  -6   7   9        0.51        1.63      4.55 o 
  -5   7   9       31.65       47.97      9.76 o 
  -4   7   9        7.91        7.02      4.65 o 
  -3   7   9      126.81      138.44      9.35 o 
  -2   7   9        1.43        1.29      5.08 o 
  -1   7   9        6.77        6.22      5.08 o 
   0   7   9        0.63        6.78      6.25 o 
   1   7   9       16.87       10.23      6.36 o 
   2   7   9        5.14        8.94      6.09 o 
   3   7   9        0.00        5.56      6.49 o 
 -10   8   9        2.97        4.78      8.04 o 
  -9   8   9        1.04        4.02      7.66 o 
  -8   8   9        2.88       13.09      8.16 o 
  -7   8   9        3.77        2.67      6.75 o 
  -6   8   9        2.44        3.80      5.31 o 
  -5   8   9        0.74        0.88      5.02 o 
  -4   8   9        8.93        9.77      5.17 o 
  -3   8   9        3.70        5.68      5.98 o 
  -2   8   9        0.30        1.19      6.53 o 
  -1   8   9       75.70       60.97     18.48 o 
   0   8   9        0.82        0.00      5.95 o 
   1   8   9        6.54        0.00      5.98 o 
   2   8   9        2.50        6.29      7.72 o 
  -8   9   9        0.89        6.43      8.15 o 
  -7   9   9       30.31       26.80     10.77 o 
  -6   9   9        0.29        4.29      6.13 o 
  -5   9   9        6.64       17.15      7.38 o 
  -4   9   9        8.34        2.35      6.82 o 
  -3   9   9       11.69        1.18      7.46 o 
  -2   9   9       15.95        9.45      8.46 o 
  -1   9   9       19.71       31.18      9.62 o 
   0   9   9        1.36        8.52      8.76 o 
 -14   0  10       69.78       48.29     22.68 o 
 -13   0  10      107.70       90.72     13.92 o 
 -12   0  10       26.26       40.44      8.18 o 
 -11   0  10        1.95        1.30      5.31 o 
 -10   0  10        2.62        5.20      5.64 o 
  -9   0  10        3.56        5.19      6.81 o 
  -8   0  10       89.87      102.28      9.76 o 
  -7   0  10      724.49      767.75     19.43 o 
  -6   0  10        5.14        6.18      2.47 o 
  -5   0  10     2143.64     2170.12     41.17 o 
  -4   0  10        5.99        6.62      2.19 o 
  -3   0  10     1175.43     1305.61     24.16 o 
  -2   0  10       77.25       82.55      8.27 o 
  -1   0  10       28.19       35.31      7.36 o 
   0   0  10        0.76        1.05      7.85 o 
   1   0  10       48.35       36.63      5.62 o 
   2   0  10        9.81       21.21      7.82 o 
   3   0  10     1235.83     1279.28     44.53 o 
   4   0  10       20.18       23.63      8.75 o 
   5   0  10        0.97        0.00      6.80 o 
   6   0  10        0.05        0.00      8.60 o 
 -14   1  10       23.14       17.22     10.36 o 
 -13   1  10       49.68       38.70     10.14 o 
 -12   1  10      194.74      212.01     10.45 o 
 -11   1  10       58.61       52.98      8.65 o 
 -10   1  10        6.52        4.61      3.27 o 
  -9   1  10      127.75      131.03      6.51 o 
  -8   1  10       45.45       57.30      6.53 o 
  -7   1  10       50.05       58.82      4.95 o 
  -6   1  10      409.43      413.60      9.61 o 
  -5   1  10       13.00       12.72      2.44 o 
  -4   1  10      135.63      132.58      5.10 o 
  -3   1  10       90.52       94.68      6.11 o 
  -2   1  10        2.88        2.83      2.25 o 
  -1   1  10      460.28      518.40     20.75 o 
   0   1  10        0.98        2.12      2.14 o 
   1   1  10      117.22      112.53      6.45 o 
   2   1  10       53.39       48.02      7.29 o 
   3   1  10       64.92       75.58      8.37 o 
   4   1  10       24.77       21.56      6.43 o 
   5   1  10       30.53       33.09      7.42 o 
   6   1  10        1.63       11.87      6.82 o 
 -14   2  10       13.92       16.43      8.45 o 
 -13   2  10       38.67       36.73      9.74 o 
 -12   2  10        2.93        2.69      6.08 o 
 -11   2  10       13.27       11.47      4.85 o 
 -10   2  10       19.88       25.80      4.42 o 
  -9   2  10      256.12      259.31      7.97 o 
  -8   2  10       68.75       74.24      7.44 o 
  -7   2  10      702.26      710.84     15.89 o 
  -6   2  10       25.63       28.11      2.69 o 
  -5   2  10      541.66      537.11     13.80 o 
  -4   2  10        4.63        8.20      2.61 o 
  -3   2  10        0.17        0.46      2.60 o 
  -2   2  10       10.85       10.02      3.12 o 
  -1   2  10      148.90      159.81      7.43 o 
   0   2  10        8.48        6.60      2.62 o 
   1   2  10        3.83       10.74      4.10 o 
   2   2  10      112.24      109.90      9.21 o 
   3   2  10       30.07       29.14      4.65 o 
   4   2  10       20.57       16.55      5.93 o 
   5   2  10       25.66       41.91      7.42 o 
   6   2  10        0.69        1.91      8.64 o 
 -14   3  10       21.83       27.65     10.08 o 
 -13   3  10        0.96        0.84      6.61 o 
 -12   3  10       15.15       28.75      7.83 o 
 -11   3  10       36.74       29.21      7.78 o 
 -10   3  10       47.77       48.39      6.73 o 
  -9   3  10        0.73        3.46      3.30 o 
  -8   3  10       38.63       51.50      5.19 o 
  -7   3  10      101.83      114.81      9.72 o 
  -6   3  10       70.21       64.97      5.90 o 
  -5   3  10      134.23      162.86      6.94 o 
  -4   3  10      144.87      134.24      7.45 o 
  -3   3  10        4.20        9.63      2.93 o 
  -2   3  10       10.97        8.42      3.38 o 
  -1   3  10      123.28      126.69      7.90 o 
   0   3  10        1.13        1.26      2.72 o 
   1   3  10       43.82       53.60      6.90 o 
   2   3  10       32.95       37.28      6.12 o 
   3   3  10        2.80       15.06      5.30 o 
   4   3  10       16.74       12.59      4.85 o 
   5   3  10       12.75       26.04     10.30 o 
 -13   4  10        1.18        4.19      7.64 o 
 -12   4  10        4.89        3.82      6.16 o 
 -11   4  10        3.11        0.85      6.22 o 
 -10   4  10       11.22        9.20      4.97 o 
  -9   4  10        0.29        1.67      3.84 o 
  -8   4  10       27.27       22.92      5.02 o 
  -7   4  10       57.37       48.77      5.43 o 
  -6   4  10        0.50        1.53      2.83 o 
  -5   4  10      638.04      621.18     13.62 o 
  -4   4  10        0.93        0.75      3.09 o 
  -3   4  10      246.94      246.76     10.74 o 
  -2   4  10       15.58       17.42      3.76 o 
  -1   4  10      144.24      152.55      6.51 o 
   0   4  10        2.60        1.90      3.64 o 
   1   4  10      410.76      408.83     14.80 o 
   2   4  10        5.34       14.69      4.38 o 
   3   4  10        6.13        2.10      4.69 o 
   4   4  10        0.98        7.42      5.67 o 
   5   4  10       42.06       52.21     13.20 o 
 -13   5  10        0.00        8.25      8.01 o 
 -12   5  10       24.38       32.28      8.95 o 
 -11   5  10       46.88       63.56     10.78 o 
 -10   5  10        1.70        1.64      6.10 o 
  -9   5  10        0.05        0.96      4.16 o 
  -8   5  10        7.92        9.29      4.97 o 
  -7   5  10       16.02       20.02      5.31 o 
  -6   5  10        6.21        4.68      4.22 o 
  -5   5  10        2.77        2.64      2.76 o 
  -4   5  10       18.77       19.34      4.37 o 
  -3   5  10       53.08       44.75      5.30 o 
  -2   5  10        6.78       10.23      3.87 o 
  -1   5  10      358.54      403.77     23.15 o 
   0   5  10       43.88       45.12      7.88 o 
   1   5  10       43.50       58.12      7.32 o 
   2   5  10        5.76        4.41      5.31 o 
   3   5  10        3.44        4.37      5.78 o 
   4   5  10        0.61        6.35      6.45 o 
 -12   6  10        9.64        5.12      8.54 o 
 -11   6  10        4.08        4.51      7.51 o 
 -10   6  10        1.45        3.24      6.43 o 
  -9   6  10       39.07       39.04      8.21 o 
  -8   6  10        2.46        0.10      4.56 o 
  -7   6  10      222.41      210.83     10.47 o 
  -6   6  10        0.33        1.58      4.29 o 
  -5   6  10       39.51       39.82      5.88 o 
  -4   6  10        2.07        2.37      4.31 o 
  -3   6  10       36.43       16.01      6.84 o 
  -2   6  10       10.56       15.82      5.70 o 
  -1   6  10       35.83       43.34      6.73 o 
   0   6  10       45.05       49.21      8.23 o 
   1   6  10        5.66       12.25      6.03 o 
   2   6  10        5.85        2.56      5.18 o 
   3   6  10        0.06        3.70      6.78 o 
   4   6  10        1.55        8.74      7.21 o 
 -11   7  10        5.73        8.60      8.39 o 
 -10   7  10        1.22       11.91      7.91 o 
  -9   7  10        0.01        1.29      6.70 o 
  -8   7  10       18.51       18.20      5.96 o 
  -7   7  10       10.52       11.99      5.37 o 
  -6   7  10       21.69       16.69      5.55 o 
  -5   7  10        8.68        9.37      4.86 o 
  -4   7  10        9.22        7.89      5.52 o 
  -3   7  10      169.45      186.56     10.23 o 
  -2   7  10       21.67       19.05      5.41 o 
  -1   7  10      155.14      182.67     11.56 o 
   0   7  10       30.22       27.90      7.52 o 
   1   7  10        1.64        1.38      5.82 o 
   2   7  10        0.80        7.70      6.58 o 
   3   7  10        1.84       11.04      7.22 o 
 -10   8  10        0.55        6.57      7.92 o 
  -9   8  10        1.23        6.11      8.11 o 
  -8   8  10        5.51        4.66      7.63 o 
  -7   8  10       26.78       27.57      7.49 o 
  -6   8  10       20.66       12.84      5.83 o 
  -5   8  10       40.07       44.01      6.82 o 
  -4   8  10       24.55       24.36      6.55 o 
  -3   8  10        0.00        6.56      7.65 o 
  -2   8  10        1.18        5.02      6.10 o 
  -1   8  10       56.82       67.43     12.21 o 
   0   8  10       10.13        5.13      6.40 o 
   1   8  10       72.65       45.16      8.82 o 
  -7   9  10        0.42        2.08      7.95 o 
  -6   9  10        0.02        4.75      5.99 o 
  -5   9  10       96.51       96.81     11.54 o 
  -4   9  10        5.25        5.77      7.86 o 
  -3   9  10       28.06       18.25      9.45 o 
  -2   9  10        2.68        3.74      8.27 o 
  -1   9  10       28.27       49.92     20.37 o 
 -14   1  11        4.18        0.42      7.76 o 
 -13   1  11        0.71       18.22      7.88 o 
 -12   1  11        5.24        8.25      5.12 o 
 -11   1  11       42.00       40.84      4.89 o 
 -10   1  11        2.76        4.10      3.19 o 
  -9   1  11        0.50        5.02      2.82 o 
  -8   1  11      135.76      139.94      6.60 o 
  -7   1  11      443.62      452.84     11.37 o 
  -6   1  11      105.89      105.84      5.83 o 
  -5   1  11        0.88        2.14      1.97 o 
  -4   1  11       33.19       30.04      3.33 o 
  -3   1  11      123.53      151.31      6.65 o 
  -2   1  11        0.63        4.63      2.09 o 
  -1   1  11       11.74        7.19      3.95 o 
   0   1  11       33.54       44.23      4.66 o 
   1   1  11       46.67       52.41      5.07 o 
   2   1  11        0.41        2.85      3.25 o 
   3   1  11       75.62       79.04      8.07 o 
   4   1  11        2.20        2.40      5.89 o 
   5   1  11       12.21       15.41      6.90 o 
 -14   2  11       19.03       14.45      9.13 o 
 -13   2  11        1.40        0.85      6.65 o 
 -12   2  11       12.68       20.31      5.81 o 
 -11   2  11       72.88       76.73      6.36 o 
 -10   2  11        1.51        0.56      3.14 o 
  -9   2  11      205.28      215.32      8.22 o 
  -8   2  11        1.48        2.73      2.78 o 
  -7   2  11      729.63      685.83     13.45 o 
  -6   2  11        8.97        6.33      3.32 o 
  -5   2  11      276.79      303.09      9.42 o 
  -4   2  11        6.63        3.84      2.18 o 
  -3   2  11      843.78      873.02     16.97 o 
  -2   2  11        4.95        4.08      2.91 o 
  -1   2  11       45.27       48.70      3.35 o 
   0   2  11        3.50        2.30      3.50 o 
   1   2  11      685.84      709.85     18.77 o 
   2   2  11        0.64        2.30      3.51 o 
   3   2  11      166.95      148.01      9.42 o 
   4   2  11        0.39        5.60      5.78 o 
   5   2  11        6.15       11.58      6.23 o 
 -14   3  11       23.00       24.16      9.52 o 
 -13   3  11        2.08        0.29      6.93 o 
 -12   3  11        1.15        0.52      6.48 o 
 -11   3  11        7.35        4.32      4.14 o 
 -10   3  11        8.99        3.70      3.66 o 
  -9   3  11      105.67      110.80      8.03 o 
  -8   3  11       26.45       27.50      4.19 o 
  -7   3  11       77.94      103.32      7.73 o 
  -6   3  11        6.70        9.66      2.59 o 
  -5   3  11      136.83      140.00      9.18 o 
  -4   3  11        3.82        7.53      3.51 o 
  -3   3  11       48.42       52.07      4.35 o 
  -2   3  11       22.67       19.91      4.98 o 
  -1   3  11      175.48      162.25      9.39 o 
   0   3  11       67.87       52.03      6.65 o 
   1   3  11        0.55        2.48      4.03 o 
   2   3  11       55.28       47.59      6.16 o 
   3   3  11       24.38       21.15      6.06 o 
   4   3  11        0.35        1.07      7.29 o 
   5   3  11       35.98       28.72     20.16 o 
 -13   4  11        1.73        8.43      8.21 o 
 -12   4  11        0.90        6.81      7.27 o 
 -11   4  11       31.51       30.65      8.71 o 
 -10   4  11        1.95        0.92      4.08 o 
  -9   4  11        5.71        5.24      4.38 o 
  -8   4  11        1.86        2.10      3.66 o 
  -7   4  11      121.70      141.79      9.10 o 
  -6   4  11        1.11        3.17      2.75 o 
  -5   4  11      197.68      183.20      9.96 o 
  -4   4  11       16.80       14.86      3.98 o 
  -3   4  11      166.43      148.66      8.71 o 
  -2   4  11        9.47        9.81      3.94 o 
  -1   4  11      204.54      209.40     10.24 o 
   0   4  11        8.68        4.41      3.65 o 
   1   4  11        0.01        1.05      4.02 o 
   2   4  11        1.27        3.15      4.20 o 
   3   4  11        0.00        2.07      5.74 o 
   4   4  11        0.03        6.01      6.41 o 
 -13   5  11        0.44        0.00      7.89 o 
 -12   5  11        3.99        3.14      7.27 o 
 -11   5  11        6.71        6.00      6.86 o 
 -10   5  11       58.88       51.27     17.89 o 
  -9   5  11      111.63       96.22     11.58 o 
  -8   5  11       29.78       25.38      5.22 o 
  -7   5  11        3.01        6.02      4.03 o 
  -6   5  11       69.23       53.29      7.70 o 
  -5   5  11       34.89       39.37      4.81 o 
  -4   5  11       15.29       10.92      4.37 o 
  -3   5  11       98.45       82.11     12.49 o 
  -2   5  11        0.96        9.57      3.71 o 
  -1   5  11       16.26       14.39      4.82 o 
   0   5  11        6.30       10.89      3.98 o 
   1   5  11      173.89      170.12     12.03 o 
   2   5  11       17.03       24.49      6.98 o 
   3   5  11        1.58        5.33      6.74 o 
   4   5  11        0.20        3.39      6.86 o 
 -12   6  11        0.15        4.67      8.33 o 
 -11   6  11       11.72        6.63      8.31 o 
 -10   6  11        3.35        4.92      6.48 o 
  -9   6  11        1.22        1.96      4.81 o 
  -8   6  11        4.50        2.33      4.72 o 
  -7   6  11      163.97      172.39     18.66 o 
  -6   6  11       13.77        3.73      4.23 o 
  -5   6  11      235.58      206.67     21.82 o 
  -4   6  11        5.62        6.54      4.73 o 
  -3   6  11       29.35       36.95      9.15 o 
  -2   6  11        3.76        6.08      4.16 o 
  -1   6  11       65.15       61.32      7.40 o 
   0   6  11        3.26        6.09      6.12 o 
   1   6  11        0.70        2.61      5.86 o 
   2   6  11        0.50        6.62      6.01 o 
   3   6  11        4.17       10.32      7.35 o 
 -11   7  11        2.13        3.68      8.52 o 
 -10   7  11        1.40        7.73      7.97 o 
  -9   7  11       12.66       11.79      7.74 o 
  -8   7  11        0.00        2.26      5.41 o 
  -7   7  11        0.15        3.43      5.29 o 
  -6   7  11        0.51        0.68      4.69 o 
  -5   7  11       94.33       96.18     13.88 o 
  -4   7  11        0.07        5.74      5.02 o 
  -3   7  11      128.45      115.75     11.08 o 
  -2   7  11        1.61        3.73      4.96 o 
  -1   7  11      107.50      135.01     11.18 o 
   0   7  11        1.12        0.82      5.56 o 
   1   7  11        1.62        0.00      5.47 o 
   2   7  11        0.16        6.15      6.68 o 
  -9   8  11        6.87        4.74      8.06 o 
  -8   8  11        0.01        1.58      7.77 o 
  -7   8  11        0.25       11.32      5.89 o 
  -6   8  11        0.01        2.07      5.59 o 
  -5   8  11       96.80       95.32      9.51 o 
  -4   8  11        4.44        3.63      6.28 o 
  -3   8  11        0.75        5.76      7.76 o 
  -2   8  11        1.25        0.37      7.57 o 
  -1   8  11        1.97        8.52      9.08 o 
   0   8  11        0.00        3.42      6.39 o 
  -7   9  11        2.52        1.87      6.38 o 
  -6   9  11        2.51        4.48      6.26 o 
  -5   9  11       52.62       60.90     10.43 o 
  -4   9  11        6.96        5.66      8.55 o 
  -3   9  11        0.57        0.00      8.37 o 
  -2   9  11        3.43        9.66      9.18 o 
 -13   0  12      109.51      133.00     32.12 o 
 -12   0  12       86.62       88.64     12.89 o 
 -11   0  12      141.37      132.71     29.40 o 
 -10   0  12        1.30        2.94     10.08 o 
  -9   0  12       67.71       63.76     10.31 o 
  -8   0  12        4.54        4.30      4.17 o 
  -7   0  12      605.02      621.29     19.94 o 
  -6   0  12        3.47        2.26      3.76 o 
  -5   0  12      861.91      823.99     22.92 o 
  -4   0  12       84.75       64.48      7.27 o 
  -3   0  12      103.12       85.84      7.83 o 
  -2   0  12        0.93        0.22      4.13 o 
  -1   0  12      142.29      122.62     12.85 o 
   0   0  12        0.32        1.78      5.53 o 
   1   0  12      760.54      740.15     32.88 o 
   2   0  12        8.24        4.26      5.41 o 
   3   0  12       54.13       57.84     11.57 o 
   4   0  12        0.27        0.42      7.96 o 
 -14   1  12       26.56       48.07     12.97 o 
 -13   1  12        0.43        3.17      5.94 o 
 -12   1  12        0.00        0.08      4.41 o 
 -11   1  12        8.02        5.85      4.14 o 
 -10   1  12        7.65        4.33      4.05 o 
  -9   1  12      106.73      112.06     11.46 o 
  -8   1  12        6.69       12.75      3.83 o 
  -7   1  12        0.70        2.49      3.50 o 
  -6   1  12       96.63       90.94      6.26 o 
  -5   1  12       56.47       52.18      4.41 o 
  -4   1  12        0.11        2.92      2.21 o 
  -3   1  12        5.40        3.59      2.91 o 
  -2   1  12       19.96       16.53      3.66 o 
  -1   1  12        7.56        6.51      3.04 o 
   0   1  12        0.00        0.00      2.69 o 
   1   1  12        0.17        0.81      3.80 o 
   2   1  12        1.73        7.14      5.80 o 
   3   1  12       68.58       70.61     10.27 o 
   4   1  12        0.47        3.64      6.04 o 
 -14   2  12        0.31        0.00      8.61 o 
 -13   2  12       21.14       15.94      8.52 o 
 -12   2  12        9.96       14.92      5.30 o 
 -11   2  12        6.83        9.79      4.91 o 
 -10   2  12       12.11       13.31      5.60 o 
  -9   2  12        0.32        1.11      3.19 o 
  -8   2  12       22.81       21.96      4.38 o 
  -7   2  12      492.22      482.58     11.67 o 
  -6   2  12        6.60        5.62      3.10 o 
  -5   2  12       49.72       33.79      4.01 o 
  -4   2  12        2.36        3.88      2.47 o 
  -3   2  12      148.53      141.66      8.29 o 
  -2   2  12        6.47        8.24      3.66 o 
  -1   2  12       13.35       13.33      4.36 o 
   0   2  12        0.94        0.47      3.96 o 
   1   2  12       37.68       48.14      7.05 o 
   2   2  12        0.05        1.29      3.96 o 
   3   2  12        0.00        6.31      5.42 o 
   4   2  12        3.84       15.68      7.41 o 
 -14   3  12        2.78        0.42      7.45 o 
 -13   3  12        1.98        4.43      6.90 o 
 -12   3  12       14.51       11.89      5.89 o 
 -11   3  12      118.32      119.79      8.74 o 
 -10   3  12       70.45       70.52      7.30 o 
  -9   3  12       30.87       26.01      4.49 o 
  -8   3  12      104.20      103.33      6.27 o 
  -7   3  12        2.40        4.18      2.88 o 
  -6   3  12        7.04        6.88      2.87 o 
  -5   3  12       99.93      100.40      7.22 o 
  -4   3  12       15.61       18.78      3.85 o 
  -3   3  12       19.07       32.90      6.79 o 
  -2   3  12       56.63       44.33      5.70 o 
  -1   3  12        0.27        0.79      3.56 o 
   0   3  12        0.79        0.73      3.98 o 
   1   3  12      139.05      148.91     13.27 o 
   2   3  12        0.07        2.13      4.33 o 
   3   3  12        0.62        1.37      6.12 o 
   4   3  12       11.71       10.78     14.91 o 
 -13   4  12        2.97        2.73      6.97 o 
 -12   4  12        0.14       13.05      7.28 o 
 -11   4  12        0.62        3.49      5.01 o 
 -10   4  12        1.25        3.12      4.62 o 
  -9   4  12      495.21      513.23     16.21 o 
  -8   4  12        2.63        1.27      3.83 o 
  -7   4  12       67.74       74.55      6.29 o 
  -6   4  12        1.25        1.12      2.99 o 
  -5   4  12      134.35      139.93      7.73 o 
  -4   4  12        0.48        1.83      2.90 o 
  -3   4  12        3.09        4.45      4.66 o 
  -2   4  12        0.00        1.31      3.04 o 
  -1   4  12      232.84      230.95     13.88 o 
   0   4  12       11.82        7.02      4.72 o 
   1   4  12       32.81       25.25      6.00 o 
   2   4  12        2.04        5.69      4.79 o 
   3   4  12       50.66       49.70      9.84 o 
 -13   5  12        0.01        0.39      7.63 o 
 -12   5  12       12.79       18.37      8.64 o 
 -11   5  12       21.62       19.96      7.58 o 
 -10   5  12        3.43        7.06      4.84 o 
  -9   5  12       22.91       16.56      6.61 o 
  -8   5  12        2.55        3.54      4.63 o 
  -7   5  12        5.41        3.43      3.94 o 
  -6   5  12        3.52        1.91      3.91 o 
  -5   5  12      140.59      137.77      9.27 o 
  -4   5  12       30.03       29.96      5.08 o 
  -3   5  12      162.59      174.63      8.96 o 
  -2   5  12       93.39      116.26      9.94 o 
  -1   5  12      101.85      109.36     14.12 o 
   0   5  12       27.63       25.68      6.12 o 
   1   5  12        5.50        3.53      5.67 o 
   2   5  12        0.12        1.11      5.23 o 
   3   5  12        4.25       21.26      7.62 o 
 -12   6  12        0.14        3.84      7.88 o 
 -11   6  12        0.25        0.00      7.40 o 
 -10   6  12        8.10        6.51      6.82 o 
  -9   6  12       18.36       19.30      5.93 o 
  -8   6  12        6.01        8.04      4.90 o 
  -7   6  12      176.49      182.93     17.05 o 
  -6   6  12        5.29        1.35      4.52 o 
  -5   6  12       34.69       24.80      6.90 o 
  -4   6  12        0.30        4.40      4.12 o 
  -3   6  12       37.86       37.58      6.66 o 
  -2   6  12        2.87        3.42      4.58 o 
  -1   6  12      256.39      275.94     13.32 o 
   0   6  12        7.54        0.00      5.60 o 
   1   6  12        2.27        0.00      5.73 o 
   2   6  12        8.54       11.58      7.47 o 
 -11   7  12        3.84        1.31      8.34 o 
 -10   7  12        3.23        0.00      7.42 o 
  -9   7  12       45.27       48.56      8.36 o 
  -8   7  12       19.50       10.39      8.33 o 
  -7   7  12        0.12        6.65      5.46 o 
  -6   7  12        7.33        6.31      5.30 o 
  -5   7  12       87.67       80.50      8.73 o 
  -4   7  12        6.75        4.94      5.45 o 
  -3   7  12      159.08      163.01     13.94 o 
  -2   7  12       56.98       62.72      8.66 o 
  -1   7  12      143.97      187.24     14.64 o 
   0   7  12       19.10       24.41      7.62 o 
   1   7  12       25.56       20.84      7.89 o 
  -9   8  12        8.68        7.92      8.95 o 
  -8   8  12        3.22        6.18      6.21 o 
  -7   8  12      187.56      171.97     12.20 o 
  -6   8  12        0.47        2.05      5.87 o 
  -5   8  12       13.91       21.88      6.88 o 
  -4   8  12        1.52        5.56      7.53 o 
  -3   8  12       58.41       63.27     14.28 o 
  -2   8  12        2.20        2.84      7.92 o 
  -1   8  12       31.98       21.80     12.39 o 
  -5   9  12       20.07        1.99      8.43 o 
 -14   1  13        4.21        0.42      8.67 o 
 -13   1  13       26.54       30.67      6.63 o 
 -12   1  13       10.56        6.20      4.76 o 
 -11   1  13       13.27       13.99      5.46 o 
 -10   1  13       21.72       16.71      5.60 o 
  -9   1  13       80.60       96.77      8.82 o 
  -8   1  13        4.31        3.30      3.67 o 
  -7   1  13       90.85       93.53      7.17 o 
  -6   1  13       16.88        9.58      3.05 o 
  -5   1  13       31.61       28.39      3.68 o 
  -4   1  13       11.34        5.04      2.89 o 
  -3   1  13      110.77      127.29      7.39 o 
  -2   1  13        0.06        1.31      2.74 o 
  -1   1  13        0.07        0.89      3.33 o 
   0   1  13        0.09        1.35      5.51 o 
   1   1  13       45.97       43.81     12.11 o 
   2   1  13       16.35       11.68      6.97 o 
   3   1  13        0.00        2.09      6.26 o 
 -14   2  13       15.53       11.62     11.55 o 
 -13   2  13        0.00        1.07      5.58 o 
 -12   2  13       11.79        2.23      5.42 o 
 -11   2  13      165.70      140.97     10.05 o 
 -10   2  13        8.09        7.63      4.09 o 
  -9   2  13      293.47      316.47     12.06 o 
  -8   2  13        7.62        6.80      3.36 o 
  -7   2  13      213.25      229.19     10.51 o 
  -6   2  13       62.57       58.60      5.27 o 
  -5   2  13      121.22      121.07      7.39 o 
  -4   2  13        9.93       11.62      3.30 o 
  -3   2  13       60.98       45.45      3.77 o 
  -2   2  13       20.56       19.19      3.14 o 
  -1   2  13      251.13      239.84     11.69 o 
   0   2  13       13.72       18.74      4.55 o 
   1   2  13      132.42      119.28     11.88 o 
   2   2  13        0.25        1.90      5.25 o 
   3   2  13       11.51       21.28      8.30 o 
 -14   3  13        0.01        0.00      9.38 o 
 -13   3  13        1.92        5.29      8.85 o 
 -12   3  13       14.97       24.99      7.33 o 
 -11   3  13       68.05       76.19      7.75 o 
 -10   3  13       29.35       37.21      5.87 o 
  -9   3  13      169.57      170.32     12.81 o 
  -8   3  13       26.96       18.73      5.22 o 
  -7   3  13        8.27       10.32      3.48 o 
  -6   3  13        5.80        3.99      3.46 o 
  -5   3  13      149.24      157.25      8.24 o 
  -4   3  13       49.41       62.27      5.69 o 
  -3   3  13        8.36        9.34      4.07 o 
  -2   3  13        0.00        0.97      2.86 o 
  -1   3  13       10.83       13.07      5.08 o 
   0   3  13        1.54        5.20      3.91 o 
   1   3  13        8.18        5.45      4.48 o 
   2   3  13       15.08       18.05      5.52 o 
   3   3  13        8.74        6.78      6.33 o 
 -13   4  13        0.96        3.58      7.58 o 
 -12   4  13        0.24        5.69      6.96 o 
 -11   4  13        4.88        4.96      5.16 o 
 -10   4  13        0.89        1.96      4.74 o 
  -9   4  13      161.21      178.23     10.48 o 
  -8   4  13        7.78        4.95      4.10 o 
  -7   4  13       55.00       47.75      5.93 o 
  -6   4  13        5.68        7.96      3.59 o 
  -5   4  13      125.40      125.53      7.31 o 
  -4   4  13      116.69      116.15      6.91 o 
  -3   4  13      560.34      506.25     15.51 o 
  -2   4  13       12.08        6.88      4.66 o 
  -1   4  13      178.71      179.41     10.36 o 
   0   4  13       16.20       13.61      5.54 o 
   1   4  13        0.32        7.01      4.47 o 
   2   4  13        0.04        0.83      5.74 o 
 -13   5  13       11.46       24.17     10.06 o 
 -12   5  13        6.59        8.67      8.03 o 
 -11   5  13       27.83       30.82      7.46 o 
 -10   5  13       27.55       24.07      7.33 o 
  -9   5  13       19.09        9.10      5.25 o 
  -8   5  13        8.78        7.96      5.58 o 
  -7   5  13        6.25       14.19      5.43 o 
  -6   5  13        0.61       12.63      4.65 o 
  -5   5  13      241.33      192.97     10.65 o 
  -4   5  13        5.07       10.93      3.98 o 
  -3   5  13       36.50       17.29      5.88 o 
  -2   5  13        9.41       23.11      6.97 o 
  -1   5  13      254.75      272.01     13.27 o 
   0   5  13        2.72        3.01      4.72 o 
   1   5  13       17.32       14.89      7.16 o 
   2   5  13        0.29        3.51      6.15 o 
 -12   6  13        0.15        7.53      8.95 o 
 -11   6  13        1.39        2.41      7.92 o 
 -10   6  13        0.52        2.28      5.58 o 
  -9   6  13       65.00       53.48      7.68 o 
  -8   6  13        0.55        0.65      5.13 o 
  -7   6  13      154.84      151.44     19.34 o 
  -6   6  13        0.04        2.36      4.89 o 
  -5   6  13        6.19        1.64      4.75 o 
  -4   6  13       27.21       27.49      5.19 o 
  -3   6  13      181.95      167.63     10.34 o 
  -2   6  13       10.66       21.76      6.00 o 
  -1   6  13       55.54       66.30      9.92 o 
   0   6  13        0.83        4.64      5.59 o 
   1   6  13        7.33       13.19      7.07 o 
 -11   7  13       20.46       21.25      9.85 o 
 -10   7  13        2.43        0.00      7.56 o 
  -9   7  13       14.12       14.16      6.56 o 
  -8   7  13        3.16       12.69      6.34 o 
  -7   7  13       42.51       23.42      7.17 o 
  -6   7  13        1.77        4.22      5.62 o 
  -5   7  13       20.96       22.38      6.39 o 
  -4   7  13        4.57        2.90      6.40 o 
  -3   7  13       21.33       23.93     12.77 o 
  -2   7  13       18.96       14.16      7.21 o 
  -1   7  13        3.21        4.38      6.30 o 
   0   7  13        5.63        8.59      7.13 o 
  -9   8  13       39.83       48.51     11.15 o 
  -8   8  13        0.05        3.11      6.30 o 
  -7   8  13        9.26       11.41      7.40 o 
  -6   8  13        2.14        6.26      6.53 o 
  -5   8  13       10.20        9.61      7.33 o 
  -4   8  13        0.01        8.12      7.84 o 
  -3   8  13        0.06        2.54      8.00 o 
  -2   8  13        3.60        0.42      8.37 o 
 -14   0  14        3.35        3.94      9.89 o 
 -13   0  14       95.71      104.90     12.99 o 
 -12   0  14        4.87        8.65      6.78 o 
 -11   0  14      159.42      145.04     16.00 o 
 -10   0  14       48.61       50.76      7.00 o 
  -9   0  14      864.70      855.27     24.62 o 
  -8   0  14      331.76      320.23     16.87 o 
  -7   0  14      958.33      912.38     26.98 o 
  -6   0  14       89.31       91.36      9.24 o 
  -5   0  14       54.53       48.56      6.44 o 
  -4   0  14       32.03       17.03      8.75 o 
  -3   0  14       62.70       70.89     17.64 o 
  -2   0  14        5.69       10.12      5.44 o 
  -1   0  14      255.09      279.82     30.02 o 
   0   0  14       20.64       24.36      7.98 o 
   1   0  14       50.47       49.13     11.76 o 
   2   0  14       22.44       28.14     12.18 o 
   3   0  14        2.46        0.00     10.08 o 
 -14   1  14       23.35       22.71      7.22 o 
 -13   1  14       71.53       97.54     17.33 o 
 -12   1  14        1.66        1.52      4.56 o 
 -11   1  14        3.33        5.87      4.77 o 
 -10   1  14        2.62        6.41      4.24 o 
  -9   1  14      208.80      202.45      9.47 o 
  -8   1  14        0.14        1.78      3.15 o 
  -7   1  14       13.11       17.10      4.34 o 
  -6   1  14        5.21        8.30      3.37 o 
  -5   1  14      212.58      203.55     10.95 o 
  -4   1  14        3.74        3.59      2.80 o 
  -3   1  14       48.72       45.90      6.61 o 
  -2   1  14       24.43       14.50      4.85 o 
  -1   1  14        1.94        3.61      3.39 o 
   0   1  14       63.82       70.65      7.98 o 
   1   1  14        0.61        2.38      5.74 o 
   2   1  14        0.27        0.00      5.44 o 
   3   1  14        0.00        2.27      7.86 o 
 -14   2  14        6.42       12.05     10.34 o 
 -13   2  14        3.23        3.27      5.95 o 
 -12   2  14        6.83        5.63      5.54 o 
 -11   2  14        2.24        4.39      5.33 o 
 -10   2  14        4.98       11.45      5.05 o 
  -9   2  14       39.93       35.21      4.84 o 
  -8   2  14       16.70       17.84      7.50 o 
  -7   2  14      421.67      419.44     12.19 o 
  -6   2  14      155.17      155.96      8.37 o 
  -5   2  14      235.55      245.18      9.64 o 
  -4   2  14       19.68       17.44      4.43 o 
  -3   2  14       37.72       37.66      6.77 o 
  -2   2  14        0.20        1.05      3.54 o 
  -1   2  14      129.03      158.58     12.93 o 
   0   2  14       22.66       28.19      7.32 o 
   1   2  14       19.88       17.52      6.10 o 
   2   2  14       27.70       45.27     10.22 o 
 -14   3  14        2.70        8.61     10.10 o 
 -13   3  14        3.64        4.66      5.72 o 
 -12   3  14        0.53        7.77      5.46 o 
 -11   3  14       52.33       51.71      7.31 o 
 -10   3  14        0.51        3.11      4.57 o 
  -9   3  14       18.20        8.93      4.34 o 
  -8   3  14       15.33       13.84      5.21 o 
  -7   3  14       12.10       15.27      4.08 o 
  -6   3  14        8.96        7.04      4.12 o 
  -5   3  14       97.73       81.99      6.74 o 
  -4   3  14       64.57       69.15      6.62 o 
  -3   3  14      115.49      133.82     13.38 o 
  -2   3  14       10.23        9.09      5.06 o 
  -1   3  14      106.60       95.70      9.21 o 
   0   3  14        2.85        0.42      4.06 o 
   1   3  14        0.02        2.09      4.85 o 
   2   3  14        7.12        7.30      9.03 o 
 -13   4  14        0.88        3.59      9.15 o 
 -12   4  14       20.69       16.64      7.16 o 
 -11   4  14      131.54      126.42     18.51 o 
 -10   4  14       42.21       44.27      8.06 o 
  -9   4  14       58.20       38.87      7.85 o 
  -8   4  14        1.09        0.17      4.88 o 
  -7   4  14      102.32      105.61      7.92 o 
  -6   4  14       53.59       53.47      6.22 o 
  -5   4  14      205.16      206.05      9.66 o 
  -4   4  14        1.70        6.04      4.07 o 
  -3   4  14      280.92      276.69     12.07 o 
  -2   4  14        0.09        1.95      4.30 o 
  -1   4  14       20.49       13.36      5.43 o 
   0   4  14        9.13       20.75      6.42 o 
   1   4  14        5.55        6.67      5.77 o 
   2   4  14       26.45       35.47      8.34 o 
 -13   5  14        3.30        1.18      9.74 o 
 -12   5  14        3.20        9.45     10.92 o 
 -11   5  14        1.46        3.90      5.77 o 
 -10   5  14        0.31        0.97      5.19 o 
  -9   5  14       11.26        6.91      5.04 o 
  -8   5  14        0.24        1.55      4.96 o 
  -7   5  14       27.18       12.55      5.33 o 
  -6   5  14        7.09        5.25      3.81 o 
  -5   5  14       29.95       24.64      4.90 o 
  -4   5  14       35.21       37.78      5.38 o 
  -3   5  14       24.20       18.96      5.48 o 
  -2   5  14       29.31       25.57      6.32 o 
  -1   5  14        0.47        3.58      5.43 o 
   0   5  14        0.68        1.92      5.35 o 
   1   5  14        2.24        4.87      6.10 o 
 -12   6  14        0.19        0.00      8.06 o 
 -11   6  14       71.90       85.45     15.00 o 
 -10   6  14        0.28        1.41      5.80 o 
  -9   6  14        0.01        1.39      5.43 o 
  -8   6  14        0.05        2.73      5.43 o 
  -7   6  14       48.00       50.38      6.99 o 
  -6   6  14       11.86        9.16      5.70 o 
  -5   6  14        0.00        0.69      4.90 o 
  -4   6  14       12.74        8.99      4.89 o 
  -3   6  14      165.98      176.76     11.03 o 
  -2   6  14        0.04        3.06      5.13 o 
  -1   6  14        6.73       13.41      7.91 o 
   0   6  14        0.29        2.62      6.64 o 
 -10   7  14        0.78        5.70      6.47 o 
  -9   7  14        6.12        4.66      6.63 o 
  -8   7  14        1.89        9.19      6.18 o 
  -7   7  14       30.55       27.43      7.12 o 
  -6   7  14        5.51        6.81      6.02 o 
  -5   7  14        0.90        6.83      6.62 o 
  -4   7  14        9.95       20.21      7.23 o 
  -3   7  14       16.08       19.65      8.39 o 
  -2   7  14       42.57       48.58      8.89 o 
  -8   8  14        0.00        3.49      6.82 o 
  -7   8  14       18.47        8.21      7.26 o 
  -6   8  14        1.62        1.90      6.53 o 
  -5   8  14        1.17        9.37      8.15 o 
  -4   8  14        4.32        1.46      8.55 o 
 -14   1  15        0.02        4.36      6.65 o 
 -13   1  15        2.98        5.30      6.38 o 
 -12   1  15       12.46       19.96      6.07 o 
 -11   1  15        9.83       14.48      4.68 o 
 -10   1  15       23.18       19.25      5.55 o 
  -9   1  15       85.44       73.37      7.91 o 
  -8   1  15       10.45       15.57      4.82 o 
  -7   1  15        1.87        4.55      3.24 o 
  -6   1  15       71.54       75.92      6.46 o 
  -5   1  15      241.56      266.02     11.78 o 
  -4   1  15        6.19       10.79      5.53 o 
  -3   1  15        5.93        6.31      3.34 o 
  -2   1  15       16.23       13.81      4.03 o 
  -1   1  15       29.94       27.72      9.80 o 
   0   1  15        0.49        4.97      7.53 o 
   1   1  15        8.68        5.78      6.34 o 
   2   1  15        0.01        4.26      7.65 o 
 -14   2  15       14.56       22.65      7.95 o 
 -13   2  15       56.54       53.22      8.86 o 
 -12   2  15        1.74        1.83      5.38 o 
 -11   2  15      411.49      443.63     22.95 o 
 -10   2  15       59.58       61.68      9.53 o 
  -9   2  15        5.38        5.32      4.11 o 
  -8   2  15        1.65        1.89      3.60 o 
  -7   2  15       95.60       91.43      8.32 o 
  -6   2  15       37.99       41.49      5.91 o 
  -5   2  15      411.57      398.36     12.35 o 
  -4   2  15       31.86       23.54      6.80 o 
  -3   2  15       85.18      100.27      7.76 o 
  -2   2  15        0.00        0.68      4.42 o 
  -1   2  15       20.08       28.57      9.60 o 
   0   2  15        2.84        3.27      5.32 o 
   1   2  15        3.23        4.13      7.41 o 
 -14   3  15        2.57       19.89     11.29 o 
 -13   3  15       16.97       10.06      6.46 o 
 -12   3  15        0.71        2.61      5.28 o 
 -11   3  15       42.87       30.09      6.60 o 
 -10   3  15        0.00        0.42      5.07 o 
  -9   3  15       28.69       23.22      5.32 o 
  -8   3  15        1.76        3.76      4.07 o 
  -7   3  15       64.06       70.93      8.00 o 
  -6   3  15       74.77       65.35      6.08 o 
  -5   3  15       70.56       62.18      5.94 o 
  -4   3  15       26.60       23.67      4.39 o 
  -3   3  15       49.43       54.77      6.80 o 
  -2   3  15        0.20        5.30      5.31 o 
  -1   3  15       10.77       13.29      6.05 o 
   0   3  15        0.04        0.00      4.44 o 
   1   3  15        3.27        7.68      8.74 o 
 -13   4  15       36.98       35.81     12.76 o 
 -12   4  15        7.39        2.58      6.82 o 
 -11   4  15       16.39        5.91      6.16 o 
 -10   4  15        1.87        2.16      6.16 o 
  -9   4  15       78.26       74.96      9.82 o 
  -8   4  15       15.50       12.68      5.88 o 
  -7   4  15       14.16        8.11      4.52 o 
  -6   4  15        0.96        3.91      4.30 o 
  -5   4  15        4.29        7.65      4.18 o 
  -4   4  15       71.96       70.51      6.98 o 
  -3   4  15      106.96      145.47     13.02 o 
  -2   4  15       10.15        9.15      5.65 o 
  -1   4  15        7.52        7.51      5.96 o 
   0   4  15        0.72        4.71      5.36 o 
   1   4  15        1.75        7.25      6.38 o 
 -12   5  15        9.31       12.15      7.57 o 
 -11   5  15        3.47        8.62      7.38 o 
 -10   5  15       23.56       26.14      7.38 o 
  -9   5  15       35.03       34.38      8.02 o 
  -8   5  15        2.08        0.76      5.43 o 
  -7   5  15        0.23        0.30      5.49 o 
  -6   5  15       10.17       16.05      5.57 o 
  -5   5  15       46.93       54.12      7.07 o 
  -4   5  15       63.19       69.98     12.14 o 
  -3   5  15       47.03       63.35      9.65 o 
  -2   5  15        7.06        0.84      5.81 o 
  -1   5  15        0.05        2.71      5.96 o 
   0   5  15        7.42        0.00      6.66 o 
 -11   6  15        0.21        1.14      7.28 o 
 -10   6  15        1.41        0.42      6.60 o 
  -9   6  15       25.79       21.86      7.77 o 
  -8   6  15       17.12        7.43      5.89 o 
  -7   6  15        0.30        1.61      5.27 o 
  -6   6  15        1.27        3.45      5.07 o 
  -5   6  15        3.65        4.86      5.60 o 
  -4   6  15       50.10       56.73      7.27 o 
  -3   6  15       71.83       79.29      9.19 o 
  -2   6  15        8.19       14.08      6.00 o 
  -1   6  15        9.58        9.47      6.67 o 
 -10   7  15        0.23        9.11      6.98 o 
  -9   7  15        0.27        1.26      6.38 o 
  -8   7  15        0.64        2.47      5.88 o 
  -7   7  15        5.59        1.64      5.84 o 
  -6   7  15        2.79        6.99      6.52 o 
  -5   7  15       18.97       17.53      7.91 o 
  -4   7  15        0.32       10.76      7.24 o 
  -3   7  15       13.57        6.71      6.56 o 
 -14   0  16        0.89        0.00      8.59 o 
 -13   0  16      162.07      160.74     14.17 o 
 -12   0  16        3.69        0.42      6.64 o 
 -11   0  16      178.18      186.36     15.38 o 
 -10   0  16       11.74       11.36      5.91 o 
  -9   0  16        1.49        5.37      6.87 o 
  -8   0  16      297.05      287.00     16.67 o 
  -7   0  16     1042.91     1040.19     30.67 o 
  -6   0  16      215.24      247.36     32.67 o 
  -5   0  16       93.17       84.01     10.94 o 
  -4   0  16       12.90        5.49      5.32 o 
  -3   0  16       55.28       72.89     17.85 o 
  -2   0  16        2.00        2.14      4.84 o 
  -1   0  16        0.14       10.08     11.34 o 
   0   0  16       13.70       18.90     13.02 o 
   1   0  16        0.00        0.84      9.66 o 
 -14   1  16        0.01        4.45      6.45 o 
 -13   1  16       21.83       34.85      7.67 o 
 -12   1  16        0.40        6.63      4.74 o 
 -11   1  16        1.88        2.15      4.31 o 
 -10   1  16       11.72       13.91      4.62 o 
  -9   1  16      359.05      351.60     15.16 o 
  -8   1  16      122.13      133.34     14.49 o 
  -7   1  16       15.40       12.13      4.22 o 
  -6   1  16        4.58        3.32      3.56 o 
  -5   1  16      131.15      130.21      8.17 o 
  -4   1  16       14.02       19.80      4.80 o 
  -3   1  16       26.32       21.05      4.85 o 
  -2   1  16       79.36       63.24      8.37 o 
  -1   1  16        5.86        4.25      4.90 o 
   0   1  16       38.97       35.64      9.32 o 
   1   1  16        0.00        3.99      7.72 o 
 -14   2  16        3.24        5.86      6.81 o 
 -13   2  16        6.08        1.29      6.11 o 
 -12   2  16       16.67       35.32      8.67 o 
 -11   2  16        1.76        6.52      4.96 o 
 -10   2  16       65.94       63.56     10.00 o 
  -9   2  16       53.72       60.56      5.77 o 
  -8   2  16      116.94      121.96      9.33 o 
  -7   2  16      148.38      144.34     10.74 o 
  -6   2  16       75.81       71.92      9.80 o 
  -5   2  16        2.16        5.54      3.73 o 
  -4   2  16       23.94       31.04      4.66 o 
  -3   2  16       95.08       89.60      7.26 o 
  -2   2  16       15.04       13.83      5.65 o 
  -1   2  16        2.29        1.33      5.10 o 
   0   2  16        1.56        6.13      6.81 o 
 -13   3  16        6.14        7.95      6.77 o 
 -12   3  16        5.73        7.19      5.70 o 
 -11   3  16       14.63       25.87      7.39 o 
 -10   3  16       21.29       18.34      7.88 o 
  -9   3  16       81.84       97.08      9.12 o 
  -8   3  16        3.89        1.79      4.30 o 
  -7   3  16        4.29        5.60      3.57 o 
  -6   3  16        4.12        4.29      3.75 o 
  -5   3  16        1.61        2.26      4.21 o 
  -4   3  16       13.77       21.00      4.84 o 
  -3   3  16        3.32        4.91      4.66 o 
  -2   3  16       66.41       64.82      8.47 o 
  -1   3  16        0.60        0.58      5.73 o 
   0   3  16       20.53       19.87      6.65 o 
 -13   4  16       63.81       85.46     21.53 o 
 -12   4  16        8.99       15.47      7.73 o 
 -11   4  16        3.83        1.20      5.95 o 
 -10   4  16        6.03        5.49      6.07 o 
  -9   4  16        0.93        1.44      5.48 o 
  -8   4  16        0.92        4.05      4.65 o 
  -7   4  16        7.59        6.33      5.09 o 
  -6   4  16       31.78       33.03      5.46 o 
  -5   4  16      131.02      125.06      8.66 o 
  -4   4  16        1.74        7.74      6.38 o 
  -3   4  16        8.76       21.27      7.42 o 
  -2   4  16        0.27        0.11      5.51 o 
  -1   4  16       11.72       20.14      6.63 o 
 -12   5  16        7.19       14.55      8.25 o 
 -11   5  16       14.64       17.42      8.12 o 
 -10   5  16        0.07        1.04      6.65 o 
  -9   5  16        7.99       11.14      7.49 o 
  -8   5  16        2.42        1.44      5.61 o 
  -7   5  16        0.93        6.91      6.32 o 
  -6   5  16       10.00       12.02      6.67 o 
  -5   5  16       13.05       19.70      5.59 o 
  -4   5  16        4.58        4.66      5.65 o 
  -3   5  16        0.14        0.00      5.51 o 
  -2   5  16       15.88       27.34      7.28 o 
  -1   5  16        6.37        7.07      6.62 o 
 -11   6  16        3.41       10.18      7.35 o 
 -10   6  16        0.00        0.00      6.83 o 
  -9   6  16        0.17        3.28      7.27 o 
  -8   6  16        0.23        0.86      6.93 o 
  -7   6  16        2.50        6.81      7.25 o 
  -6   6  16        1.79        1.08      6.72 o 
  -5   6  16       12.03       13.95      9.24 o 
  -4   6  16        1.78        8.58      8.46 o 
  -3   6  16        0.00        3.30      6.11 o 
  -8   7  16        0.93        2.32      7.71 o 
  -7   7  16        1.53        2.04      7.33 o 
  -6   7  16        0.47        5.66      9.16 o 
  -5   7  16        0.60        8.40      9.07 o 
 -14   1  17        1.06        4.27      6.30 o 
 -13   1  17        3.04        7.77      5.27 o 
 -12   1  17       14.23       11.99      5.68 o 
 -11   1  17       31.86       25.89      6.78 o 
 -10   1  17       24.26       26.29      6.32 o 
  -9   1  17        0.21        2.96      4.52 o 
  -8   1  17        5.27        5.86      4.39 o 
  -7   1  17       19.76       28.85      5.38 o 
  -6   1  17       18.18       13.39      4.08 o 
  -5   1  17        0.48        2.30      3.84 o 
  -4   1  17        6.39        7.11      4.37 o 
  -3   1  17        8.10       10.95      4.96 o 
  -2   1  17        0.06        3.12      5.01 o 
  -1   1  17       13.89       12.05      7.76 o 
   0   1  17        0.18        1.78      7.83 o 
 -14   2  17        2.74        7.81      7.28 o 
 -13   2  17       14.74       14.34      7.03 o 
 -12   2  17        1.24        6.30      6.95 o 
 -11   2  17       60.80       58.50      6.88 o 
 -10   2  17       77.57       79.55      7.72 o 
  -9   2  17       81.01       73.19      6.90 o 
  -8   2  17        0.00        2.29      4.29 o 
  -7   2  17      152.09      142.68      8.40 o 
  -6   2  17        2.29        1.15      4.06 o 
  -5   2  17       55.12       60.90      6.71 o 
  -4   2  17        5.32        3.74      3.94 o 
  -3   2  17        7.63        7.10      7.41 o 
  -2   2  17        0.10        0.00      4.87 o 
  -1   2  17        3.81        4.22      6.14 o 
 -13   3  17        0.44        2.13      6.41 o 
 -12   3  17        1.58        3.21      6.79 o 
 -11   3  17       11.92        4.04      6.81 o 
 -10   3  17        3.64       12.86      6.26 o 
  -9   3  17       54.44       70.25      8.47 o 
  -8   3  17        0.00        1.89      4.16 o 
  -7   3  17       12.05        9.81      4.74 o 
  -6   3  17      113.90      140.80     12.15 o 
  -5   3  17       35.59       25.57      5.33 o 
  -4   3  17       23.73       17.57      5.25 o 
  -3   3  17        6.02        6.16      6.29 o 
  -2   3  17        6.21        5.40      5.48 o 
  -1   3  17        3.79        4.98      6.46 o 
 -13   4  17        5.82       11.82      7.74 o 
 -12   4  17       32.63       29.14      9.56 o 
 -11   4  17       71.09       97.49     12.64 o 
 -10   4  17       44.48       47.78      9.62 o 
  -9   4  17        5.88        8.82      6.67 o 
  -8   4  17        2.57        2.58      5.96 o 
  -7   4  17        4.34        4.92      4.77 o 
  -6   4  17        0.95        2.77      4.51 o 
  -5   4  17        0.39        3.95      4.61 o 
  -4   4  17        3.60        5.89      5.97 o 
  -3   4  17        1.09        2.93      5.34 o 
  -2   4  17        5.45       16.99      9.75 o 
 -12   5  17       13.18        6.82      8.63 o 
 -11   5  17        7.46        4.72      7.66 o 
 -10   5  17        0.38        5.51      7.23 o 
  -9   5  17       20.81       15.41      7.61 o 
  -8   5  17        4.08        1.83      6.35 o 
  -7   5  17        6.85        5.83      7.09 o 
  -6   5  17        5.07        8.38      5.08 o 
  -5   5  17        0.78        1.27      5.76 o 
  -4   5  17        7.29        3.10      5.76 o 
  -3   5  17       10.47       12.19      8.12 o 
 -10   6  17        0.04        6.32      8.37 o 
  -9   6  17        7.00        4.83      6.83 o 
  -8   6  17        0.21        0.00      6.88 o 
  -7   6  17        0.42        0.57      7.09 o 
  -6   6  17        3.25        0.42      7.37 o 
  -5   6  17       13.42       31.44      8.37 o 
  -4   6  17        3.08        4.94      6.72 o 
 -14   0  18        3.54       10.61      8.92 o 
 -13   0  18       45.29       56.88     11.29 o 
 -12   0  18       60.77       64.34     20.86 o 
 -11   0  18        0.19        2.41      6.58 o 
 -10   0  18        1.47        6.54      6.30 o 
  -9   0  18        2.34        2.84      6.68 o 
  -8   0  18       26.21       24.92      8.01 o 
  -7   0  18       77.12       52.06      8.57 o 
  -6   0  18        8.07        6.39      6.34 o 
  -5   0  18       85.49       87.40     11.53 o 
  -4   0  18       80.08       63.20     20.37 o 
  -3   0  18        0.44        0.00      5.92 o 
  -2   0  18       17.20       12.18     11.76 o 
  -1   0  18        6.97       13.02     10.08 o 
 -14   1  18        0.51        0.25      6.54 o 
 -13   1  18        3.54        3.95      5.44 o 
 -12   1  18        0.96        0.00      4.97 o 
 -11   1  18        2.47        4.27      4.75 o 
 -10   1  18       36.00       41.21      6.31 o 
  -9   1  18       54.12       58.90      7.95 o 
  -8   1  18       91.53       91.10      7.86 o 
  -7   1  18        5.52        7.37      4.17 o 
  -6   1  18        8.59       11.68      4.89 o 
  -5   1  18        3.56        2.37      4.31 o 
  -4   1  18       15.15       20.57      5.41 o 
  -3   1  18        1.78        5.54      5.51 o 
  -2   1  18        7.02        7.00      5.82 o 
 -13   2  18        0.31       11.25      6.46 o 
 -12   2  18        9.73        6.13      5.33 o 
 -11   2  18       28.58       24.19      6.21 o 
 -10   2  18        6.02        6.63      4.52 o 
  -9   2  18       11.17        6.93      5.45 o 
  -8   2  18       44.25       46.27     10.21 o 
  -7   2  18       26.08       19.44      5.24 o 
  -6   2  18        1.79        1.47      4.05 o 
  -5   2  18        1.86        1.20      4.08 o 
  -4   2  18       22.44       18.70      5.71 o 
  -3   2  18        1.90        5.68      6.12 o 
  -2   2  18        0.17        3.88      5.94 o 
 -13   3  18        6.05       11.26      8.24 o 
 -12   3  18        1.21        1.59      7.52 o 
 -11   3  18        3.91        1.87      7.55 o 
 -10   3  18       27.78       21.53      6.18 o 
  -9   3  18       28.72       21.59      5.99 o 
  -8   3  18        0.04        0.96      4.86 o 
  -7   3  18       17.87       14.33      5.61 o 
  -6   3  18        0.68        2.49      4.71 o 
  -5   3  18        2.83        3.28      4.42 o 
  -4   3  18        3.95        0.89      5.78 o 
  -3   3  18        4.53        7.88      6.21 o 
  -2   3  18       13.25        9.92      6.70 o 
 -12   4  18        2.34        3.45      7.97 o 
 -11   4  18        8.39       16.14      7.99 o 
 -10   4  18        2.11        4.32      6.80 o 
  -9   4  18       32.75       36.48      7.91 o 
  -8   4  18        0.29        2.39      4.71 o 
  -7   4  18       22.29       20.16      5.88 o 
  -6   4  18       17.50       20.64      7.15 o 
  -5   4  18        0.42        5.44      6.00 o 
  -4   4  18       43.33       50.63     11.62 o 
  -3   4  18        9.21       14.57      6.93 o 
 -11   5  18       25.92       27.67      8.90 o 
 -10   5  18        2.61        5.22      7.47 o 
  -9   5  18        5.62        6.25      7.09 o 
  -8   5  18        1.68        0.84      6.66 o 
  -7   5  18        1.71        5.02      6.27 o 
  -6   5  18        0.00        6.53      6.66 o 
  -5   5  18        0.01        1.28      6.40 o 
  -4   5  18        0.24        4.74      6.72 o 
 -13   1  19        0.00        0.34      5.75 o 
 -12   1  19        5.75        8.86      5.73 o 
 -11   1  19        0.38        1.85      4.82 o 
 -10   1  19        1.12        4.83      4.62 o 
  -9   1  19        0.33        1.89      4.66 o 
  -8   1  19        1.29        7.13      4.69 o 
  -7   1  19        4.96        5.42      4.66 o 
  -6   1  19       21.88       17.36      5.49 o 
  -5   1  19        0.95        1.21      4.82 o 
  -4   1  19        1.08        1.36      4.52 o 
  -3   1  19        5.30        6.94      6.41 o 
 -13   2  19        0.20        6.73      6.19 o 
 -12   2  19        5.62        7.53      6.20 o 
 -11   2  19        4.34       12.78      5.55 o 
 -10   2  19       26.79       24.56      6.77 o 
  -9   2  19       15.70       14.00      5.63 o 
  -8   2  19        0.10        3.14      4.84 o 
  -7   2  19       15.67       12.25      5.50 o 
  -6   2  19        0.15        0.51      4.41 o 
  -5   2  19        7.88        4.00      5.17 o 
  -4   2  19        6.30        4.13      6.63 o 
  -3   2  19        2.04        3.85      6.65 o 
 -12   3  19       31.09       21.23      9.70 o 
 -11   3  19       12.65       14.67      6.88 o 
 -10   3  19        3.47        7.32      5.46 o 
  -9   3  19       25.42       20.43      8.13 o 
  -8   3  19       10.17       15.27      6.02 o 
  -7   3  19        0.49        3.41      4.92 o 
  -6   3  19        0.00        1.89      4.91 o 
  -5   3  19        4.77        5.16      6.10 o 
  -4   3  19        6.17        1.79      6.69 o 
 -11   4  19       22.67       15.00      8.52 o 
 -10   4  19       28.58       37.98      8.92 o 
  -9   4  19        0.21        8.83      6.81 o 
  -8   4  19        4.87        5.91      5.34 o 
  -7   4  19        3.87        0.42      4.68 o 
  -6   4  19        6.35        8.75      5.42 o 
  -5   4  19        0.38        0.00      5.66 o 
  -9   5  19       10.10       17.23      7.52 o 
  -8   5  19        0.44       12.89      7.52 o 
  -7   5  19        0.00        5.67      5.63 o 
 -12   0  20        1.06        7.09      7.94 o 
 -11   0  20        0.41        4.98      7.39 o 
 -10   0  20        1.20        0.60      6.87 o 
  -9   0  20        1.17        1.51      6.76 o 
  -8   0  20        8.63       19.00      6.77 o 
  -7   0  20       21.65       12.85     11.13 o 
  -6   0  20       10.65       17.43      8.31 o 
  -5   0  20        0.19        0.00      6.68 o 
  -4   0  20        4.10       16.95      8.25 o 
 -12   1  20        4.02        5.82      5.50 o 
 -11   1  20        0.06        1.05      4.95 o 
 -10   1  20        0.04        5.08      5.07 o 
  -9   1  20        1.42        6.19      5.36 o 
  -8   1  20        0.58        5.23      5.00 o 
  -7   1  20        4.42        1.07      4.92 o 
  -6   1  20        4.25        1.17      4.82 o 
  -5   1  20        0.81        3.20      5.27 o 
 -12   2  20        6.67        9.33      6.50 o 
 -11   2  20        0.15        3.67      5.62 o 
 -10   2  20        4.27       13.85      6.54 o 
  -9   2  20        1.11        3.87      5.27 o 
  -8   2  20       14.53       12.40      5.62 o 
  -7   2  20        1.44        2.41      4.96 o 
  -6   2  20       39.89       33.61      6.44 o 
  -5   2  20        0.07        1.68      6.20 o 
 -11   3  20        0.81        9.44      7.10 o 
 -10   3  20        0.38        0.69      5.51 o 
  -9   3  20        0.58        0.71      5.36 o 
  -8   3  20        8.00        7.88      5.43 o 
  -7   3  20        0.77        6.78      5.30 o 
  -6   3  20        0.00        5.61      5.46 o 
  -9   4  20        9.77        3.19      6.77 o 
  -8   4  20        3.30        3.70      5.61 o 
 -11   1  21        0.41        5.72      5.46 o 
 -10   1  21        1.10        9.68      5.87 o 
  -9   1  21        4.51        2.36      5.22 o 
  -8   1  21       18.78       17.36      6.19 o 
  -7   1  21        0.22        5.87      5.89 o 
 -10   2  21       12.34       20.08      6.47 o 
  -9   2  21        1.56        6.48      5.76 o 
  -8   2  21        0.97        4.29      5.61 o 
                                                 
